# Supplementary material for: DNA Methylation Demonstrates Bronchoalveolar Cell Senescence in People Living with HIV: An Observational Cohort Study
Source: Biomedicines. 2024 Jun 6;12(6):1261. doi: 10.3390/biomedicines12061261 (PMC11201658; doi:10.3390/biomedicines12061261)
Supplement: Supplementary file 1 [file biomedicines-12-01261-s001.zip › SupplementaryTables.xlsx]

## Sheet: Table S1
CpG	module
cg18478105	MEgrey
cg02115394	MEmediumorchid
cg13417420	MEorangered4
cg12480843	MEturquoise
cg24133276	MEgrey
cg11073926	MEturquoise
cg08770523	MEturquoise
cg24040570	MEgrey
cg11890956	MEgrey
cg09387925	MEturquoise
cg01675618	MEturquoise
cg21650422	MEturquoise
cg24176744	MEgrey
cg07469408	MEgrey
cg24568647	MEcyan
cg01415275	MEturquoise
cg00172270	MEturquoise
cg09955683	MEturquoise
cg14482569	MEgrey
cg16692836	MEturquoise
cg15775835	MEturquoise
cg17579075	MEturquoise
cg17693420	MEpaleturquoise
cg03162770	MEturquoise
cg16315238	MEgreenyellow
cg14473344	MEred
cg00426921	MEturquoise
cg17638175	MEturquoise
cg17579214	MEsteelblue
cg13161614	MEturquoise
cg18454654	MElightcyan1
cg19148297	MEcoral1
cg02510736	MEgrey
cg15004949	MEturquoise
cg02690159	MEturquoise
cg25751266	MEgreen
cg05794227	MEdarkolivegreen
cg22471742	MEturquoise
cg15283028	MEgrey
cg10366786	MEgrey
cg22865299	MEturquoise
cg16490896	MEgrey
cg03795874	MEbrown
cg11188799	MElightyellow
cg00084888	MEturquoise
cg24016056	MElightcyan1
cg22448308	MEturquoise
cg07821574	MEdarkgreen
cg12588082	MEblue
cg13823403	MEgrey
cg18553354	MEgreenyellow
cg07102302	MEdarkgreen
cg14491479	MEsalmon
cg10372372	MEturquoise
cg19098493	MEturquoise
cg24915371	MEblack
cg07430505	MEturquoise
cg11739541	MEblack
cg00075019	MEturquoise
cg22914934	MEgrey
cg25365404	MEturquoise
cg26196700	MEivory
cg22014737	MEturquoise
cg00172330	MEturquoise
cg04358214	MElightcyan
cg14863074	MEgrey
cg03041027	MEturquoise
cg15929587	MEturquoise
cg11843188	MEgrey
cg22374058	MEturquoise
cg04686114	MEturquoise
cg19306063	MEred
cg12936627	MEbrown4
cg12513589	MEturquoise
cg13168129	MEgrey
cg06637938	MEyellow
cg14108711	MEturquoise
cg13419791	MEturquoise
cg10766103	MEsalmon
cg19897251	MEpaleturquoise
cg25257709	MEmediumpurple3
cg23518257	MEturquoise
cg26549029	MEturquoise
cg04166393	MEbrown
cg03044510	MEturquoise
cg05845292	MEturquoise
cg03045721	MEturquoise
cg08482978	MEturquoise
cg11029746	MEpurple
cg07048479	MEturquoise
cg21746222	MEturquoise
cg18755191	MEgrey
cg07946732	MEbrown
cg13132027	MEturquoise
cg12201498	MEpaleturquoise
cg20431024	MEplum1
cg13968182	MEgrey
cg14106119	MEgrey
cg15482690	MEturquoise
cg04381006	MEturquoise
cg27033754	MEgrey
cg23808931	MEturquoise
cg04575263	MEturquoise
cg13469346	MEturquoise
cg17325716	MEturquoise
cg20018561	MEgrey
cg15278204	MEblue
cg04396637	MEturquoise
cg26538529	MEgrey
cg03674265	MEturquoise
cg21852905	MEsienna3
cg21000936	MEturquoise
cg26200001	MEgrey
cg14538441	MEblue
cg04395184	MEturquoise
cg07561469	MEbrown
cg19958696	MEgrey
cg05351940	MEturquoise
cg07596314	MEbrown
cg27542476	MEgreen
cg07359215	MEpurple
cg24911934	MEpaleturquoise
cg02830632	MEgrey
cg01237565	MEturquoise
cg09201001	MEturquoise
cg00885176	MEturquoise
cg12866648	MEturquoise
cg18090103	MEturquoise
cg12458361	MEtan
cg11353984	MEgrey
cg08134704	MEturquoise
cg11227604	MEturquoise
cg00376283	MEbrown
cg22493117	MEturquoise
cg00751937	MEturquoise
cg12943539	MEturquoise
cg19844840	MEturquoise
cg06911277	MEgrey
cg09655782	MEturquoise
cg00808121	MEroyalblue
cg24383891	MEturquoise
cg25436684	MElightgreen
cg16985113	MEturquoise
cg08039823	MEturquoise
cg24607181	MEturquoise
cg19974483	MEgrey
cg06641959	MElightyellow
cg06995624	MEpurple
cg22441074	MEturquoise
cg16370869	MEturquoise
cg00659919	MEturquoise
cg14667837	MEgrey
cg15931205	MEturquoise
cg09047801	MEpaleturquoise
cg08108321	MEgreen
cg11342130	MEturquoise
cg16546279	MEmediumpurple3
cg18347423	MEgreen
cg22907065	MEturquoise
cg13516390	MEplum1
cg08040094	MEturquoise
cg16743310	MEgrey
cg06783686	MEturquoise
cg25187648	MEgrey
cg11472093	MEturquoise
cg17278771	MEblack
cg14885145	MEpurple
cg03631076	MEdarkorange2
cg14386946	MEorange
cg25365565	MEcyan
cg11332484	MElightyellow
cg26706909	MEgrey
cg18960028	MEgrey60
cg24376021	MEturquoise
cg23069036	MEturquoise
cg18328404	MEturquoise
cg23709117	MEturquoise
cg26877022	MEtan
cg16643840	MEblue
cg04010471	MElightsteelblue
cg20339553	MEturquoise
cg15544402	MEbrown
cg25337069	MEblue
cg10019095	MEblue
cg19833011	MEdarkgrey
cg21156771	MEbrown
cg08799865	MEturquoise
cg03559817	MEgreen
cg05253109	MEsalmon
cg22461615	MEgrey
cg13912307	MEred
cg21176130	MEturquoise
cg16621700	MEturquoise
cg22080061	MEturquoise
cg08828607	MEgrey
cg17108364	MEturquoise
cg17976635	MEturquoise
cg00094256	MEturquoise
cg00519346	MEgrey
cg03311799	MEturquoise
cg04789839	MEturquoise
cg17281763	MEsienna3
cg06008401	MElightyellow
cg13741289	MEgreen
cg02167193	MEdarkorange
cg00629941	MEsteelblue
cg20264529	MEturquoise
cg13649383	MEgrey
cg25202298	MEturquoise
cg00589864	MEbrown
cg15012572	MEturquoise
cg25059590	MEgrey
cg21534623	MEturquoise
cg10297165	MEorangered4
cg13340457	MEturquoise
cg11750789	MEturquoise
cg13009662	MEgrey
cg17449018	MEturquoise
cg22249338	MEgrey
cg07908422	MEturquoise
cg01021385	MEgrey
cg05143078	MEbrown
cg14542196	MEtan
cg21260072	MEturquoise
cg15469871	MEgrey
cg13383235	MEgrey
cg19028357	MEbrown
cg03641858	MEturquoise
cg05684773	MEgrey
cg25748712	MEgreenyellow
cg08323893	MEgrey
cg05611007	MEturquoise
cg04335562	MEpurple
cg23039201	MEturquoise
cg27338957	MEturquoise
cg13836422	MEturquoise
cg05360265	MEpaleturquoise
cg12266551	MEgrey
cg00858015	MEturquoise
cg11018723	MEgrey
cg20152424	MEgrey
cg03877919	MEturquoise
cg19704726	MEdarkred
cg09373364	MEturquoise
cg23719091	MEgrey
cg13085895	MEyellow4
cg15322963	MEturquoise
cg06128920	MEturquoise
cg22872812	MEturquoise
cg25147601	MEturquoise
cg18238366	MEturquoise
cg25695068	MEturquoise
cg23015983	MEturquoise
cg01690366	MEroyalblue
cg02461691	MEsalmon4
cg24786232	MEwhite
cg17510997	MEturquoise
cg08189615	MEgrey
cg20301722	MEturquoise
cg16569430	MEturquoise
cg16246915	MEblue
cg21304062	MEsalmon
cg25794571	MEturquoise
cg18185028	MEblack
cg12739682	MEgrey
cg21510712	MEgrey
cg08877293	MEturquoise
cg21767373	MEtan
cg20730280	MEturquoise
cg22013210	MEturquoise
cg05898729	MEgrey
cg21752201	MEturquoise
cg20644426	MEturquoise
cg23570378	MEturquoise
cg22175303	MEblue
cg01351822	MEgrey
cg05420668	MEpurple
cg20029003	MEturquoise
cg15766571	MEturquoise
cg06600420	MEturquoise
cg18482098	MEturquoise
cg02537902	MEpurple
cg08694786	MEturquoise
cg09131844	MEturquoise
cg17991604	MEbrown4
cg20226218	MEturquoise
cg08611470	MEturquoise
cg17359064	MEturquoise
cg08363339	MEpink
cg01369328	MEgrey60
cg05944369	MEpurple
cg20792107	MElightgreen
cg18139254	MEturquoise
cg26322231	MEturquoise
cg11895418	MEturquoise
cg17370322	MEgrey
cg20136738	MEbrown
cg19164917	MEyellowgreen
cg12700033	MEdarkorange
cg07315706	MEturquoise
cg01975461	MEturquoise
cg11191350	MEgrey
cg16631544	MEdarkolivegreen
cg05825720	MEturquoise
cg24123563	MEcyan
cg10914591	MEcoral2
cg16987101	MEturquoise
cg03546505	MEgrey
cg09830037	MEturquoise
cg09097697	MEwhite
cg27590748	MEturquoise
cg12269355	MEturquoise
cg03439990	MEturquoise
cg09865676	MEturquoise
cg00997411	MEgrey
cg19606731	MEturquoise
cg17989497	MEturquoise
cg06748468	MEturquoise
cg10266068	MEturquoise
cg19509514	MEorange
cg13567310	MEgreenyellow
cg15500320	MEsalmon
cg16219302	MEgrey
cg02375255	MEturquoise
cg06851336	MEturquoise
cg12316865	MEdarkred
cg26193555	MEturquoise
cg05586701	MEturquoise
cg06993041	MEdarkseagreen4
cg00236302	MEgrey
cg13074835	MEbrown
cg17162475	MEyellowgreen
cg05302542	MEgrey
cg21454656	MEturquoise
cg04269569	MEturquoise
cg14930586	MEgreenyellow
cg08169020	MEpink
cg20540942	MEturquoise
cg20251973	MEturquoise
cg20143258	MEturquoise
cg20237291	MEgrey
cg15425325	MEturquoise
cg20327258	MEyellow4
cg23356562	MEblue
cg07376838	MEgrey60
cg00573880	MEturquoise
cg10349879	MEturquoise
cg18374697	MEgreen
cg19397703	MEturquoise
cg11801282	MEturquoise
cg03650154	MEroyalblue
cg04053723	MEorangered3
cg17460558	MEturquoise
cg00046913	MEgrey
cg15547276	MElightsteelblue1
cg18050194	MEturquoise
cg12395789	MEtan
cg23521916	MEhoneydew1
cg12329405	MEturquoise
cg02422689	MEturquoise
cg14848772	MEbrown
cg14881209	MEturquoise
cg13700448	MEturquoise
cg27641141	MEturquoise
cg03899909	MEturquoise
cg21829634	MEturquoise
cg17440836	MEbrown
cg22516213	MEsalmon
cg18464790	MEcyan
cg13341402	MEgrey
cg15720343	MEbrown
cg20241801	MEgrey
cg09545197	MEred
cg22082347	MEmaroon
cg23028436	MEpurple
cg13162692	MEgrey
cg27635983	MEturquoise
cg08614659	MEblack
cg21896938	MEturquoise
cg24939980	MEsalmon
cg05022301	MEyellow
cg14376917	MEtan
cg03459953	MEdarkseagreen4
cg24881330	MEgrey
cg23963153	MEturquoise
cg18170879	MEgrey
cg17274953	MEturquoise
cg07835289	MEgrey
cg03054303	MEturquoise
cg05157912	MEgreenyellow
cg26380756	MEturquoise
cg07522664	MEturquoise
cg21610164	MEsalmon
cg01453053	MEturquoise
cg27596538	MEdarkolivegreen
cg26890920	MEturquoise
cg04369109	MEturquoise
cg23679894	MElightyellow
cg11823079	MEturquoise
cg08623948	MEgrey
cg06034437	MEgrey
cg06108720	MEturquoise
cg10109585	MEgrey
cg25970533	MEgrey
cg03805558	MEturquoise
cg21205468	MEturquoise
cg21367137	MEturquoise
cg21071815	MEivory
cg26945811	MEturquoise
cg22805990	MEsalmon
cg02407415	MEgrey
cg01464351	MEgrey
cg10210571	MEturquoise
cg11658740	MEturquoise
cg25257677	MEgrey
cg14774045	MEgreen
cg10043817	MEturquoise
cg05657462	MEturquoise
cg04565649	MEturquoise
cg23633635	MEgreen
cg03173679	MEgrey
cg08014241	MEgrey
cg16678185	MEgrey
cg11974977	MEturquoise
cg17402373	MEsalmon
cg01043997	MEturquoise
cg11651535	MEgrey
cg09985530	MEgrey
cg01691333	MEturquoise
cg16907919	MEturquoise
cg26683316	MEbrown
cg02803508	MEturquoise
cg13962022	MEturquoise
cg25407064	MEturquoise
cg11602546	MEturquoise
cg24623068	MEgrey
cg15694127	MEbrown
cg27122127	MEturquoise
cg20180092	MEturquoise
cg14153126	MEturquoise
cg17853707	MEturquoise
cg14788660	MEbrown
cg00563892	MEturquoise
cg08125081	MEblue
cg16264492	MEturquoise
cg24441975	MEturquoise
cg20161572	MEturquoise
cg10974104	MEgrey
cg06277925	MEturquoise
cg00174918	MEturquoise
cg02633491	MEturquoise
cg09907096	MEbrown
cg23015488	MEturquoise
cg09740255	MEturquoise
cg11026555	MEblue
cg18209674	MEgreenyellow
cg20873718	MEroyalblue
cg14983362	MEdarkslateblue
cg11265528	MEgreen
cg19645734	MEturquoise
cg19759454	MEturquoise
cg00194465	MEgrey
cg22920609	MEturquoise
cg26275242	MEturquoise
cg19456031	MEsalmon
cg10363578	MEturquoise
cg09938328	MEturquoise
cg23043438	MEgrey
cg16480660	MEgrey
cg19380361	MEturquoise
cg24277024	MEyellowgreen
cg26009245	MEgrey
cg12608565	MEgreenyellow
cg11886554	MEgrey
cg18540374	MEturquoise
cg25028523	MEmidnightblue
cg11605771	MEturquoise
cg08200399	MEbrown
cg23105471	MEdarkmagenta
cg09475510	MEsalmon
cg01874360	MEturquoise
cg12342027	MEturquoise
cg20923942	MEturquoise
cg27228276	MEturquoise
cg23543318	MEred
cg19830147	MEgrey
cg15719572	MEturquoise
cg21907156	MEturquoise
cg04287982	MEturquoise
cg09135113	MElightyellow
cg00124375	MEblue
cg21142257	MEdarkred
cg14282180	MEbrown
cg00414561	MEorange
cg10686387	MEturquoise
cg06834274	MEturquoise
cg02552216	MEdarkgreen
cg24363811	MEturquoise
cg27486637	MEgrey
cg20474699	MEturquoise
cg16601171	MEgrey
cg26796396	MEbrown
cg23962483	MElightcyan
cg08874471	MEsalmon4
cg07404363	MEpurple
cg07900658	MEgrey
cg14492773	MEgrey
cg09985698	MEturquoise
cg05153851	MEgreen
cg27586682	MElightsteelblue1
cg23250288	MEdarkolivegreen4
cg12881726	MEgrey
cg14106250	MEtan
cg24286770	MEturquoise
cg10311240	MEturquoise
cg08516222	MEpurple
cg05733364	MElavenderblush3
cg08915879	MEbrown
cg06890365	MEturquoise
cg07365816	MEturquoise
cg17691662	MEturquoise
cg16592453	MEbrown
cg09648697	MEturquoise
cg18892473	MEturquoise
cg08265551	MEgrey
cg10308673	MEred
cg21919967	MEgrey
cg24967852	MEgrey
cg16493531	MEbrown
cg15985196	MEturquoise
cg12839623	MEbrown
cg26804023	MEpurple
cg14899563	MEturquoise
cg26410557	MEbrown
cg23797839	MEgrey
cg19952095	MEturquoise
cg12195102	MEturquoise
cg12634124	MEturquoise
cg22732515	MEgrey
cg19938187	MEturquoise
cg03427576	MEgrey
cg03580106	MEturquoise
cg23717686	MEturquoise
cg07042902	MEgrey
cg04357203	MEgrey
cg27495769	MEdarkolivegreen
cg17149563	MElightyellow
cg09885502	MEgrey
cg02941903	MEturquoise
cg21826292	MEdarkgreen
cg11693499	MEturquoise
cg02182698	MEturquoise
cg13150282	MEgrey
cg23969311	MEblue
cg01416472	MEdarkolivegreen
cg19105961	MEblack
cg08051310	MEgrey
cg15758147	MEdarkgrey
cg03672632	MEturquoise
cg16271912	MEturquoise
cg02881034	MEturquoise
cg24707505	MEsienna3
cg00076195	MEblue
cg15055039	MEturquoise
cg09972077	MEturquoise
cg19206653	MEturquoise
cg00781298	MEturquoise
cg12119715	MEturquoise
cg00963305	MEturquoise
cg08855361	MEturquoise
cg13505011	MEturquoise
cg25619106	MEturquoise
cg02536625	MEturquoise
cg21139150	MEgrey
cg24187437	MEtan
cg00764560	MEturquoise
cg23807196	MEturquoise
cg15739543	MEturquoise
cg00902415	MEdarkgrey
cg09180480	MEturquoise
cg13048808	MEgrey60
cg07659934	MEgrey
cg01978368	MEmidnightblue
cg10627262	MEblack
cg02578673	MEturquoise
cg11239694	MEturquoise
cg07120156	MEbrown
cg14312959	MEturquoise
cg15089025	MEturquoise
cg09115275	MEturquoise
cg19434470	MEblack
cg23804620	MEgrey
cg24303394	MElightsteelblue
cg17710671	MEgrey
cg07721005	MEpurple
cg08192414	MEturquoise
cg24525630	MEturquoise
cg16984619	MEturquoise
cg04361145	MEgrey
cg04376644	MEturquoise
cg16401214	MEorangered4
cg26349554	MEturquoise
cg06545139	MEturquoise
cg13224077	MEgreen
cg09474156	MEdarkred
cg13254588	MEpurple
cg16232702	MEturquoise
cg09613494	MEbrown
cg09360748	MEturquoise
cg03146073	MEdarkred
cg19108952	MEturquoise
cg19630440	MEgreenyellow
cg20609752	MEturquoise
cg02577368	MEturquoise
cg15311353	MEgreenyellow
cg19498237	MEturquoise
cg09886818	MEturquoise
cg14944575	MEdarkgrey
cg06734429	MEturquoise
cg18924493	MEcoral1
cg26678012	MEgreen
cg03554133	MEturquoise
cg05598816	MEturquoise
cg23836487	MEturquoise
cg10582690	MEgrey
cg22403851	MEturquoise
cg05515034	MEmediumorchid
cg25790087	MEturquoise
cg07614835	MEgrey
cg01071313	MEturquoise
cg19622078	MEbrown4
cg20635724	MEgrey
cg16987804	MEsaddlebrown
cg11586605	MEgrey
cg07392088	MEgrey
cg11029279	MEpurple
cg01434618	MEbrown
cg22894434	MEbrown
cg02566698	MEturquoise
cg11416243	MEplum1
cg05555772	MEbrown
cg10580059	MEturquoise
cg13836270	MEdarkolivegreen
cg00039794	MEturquoise
cg17810691	MEhoneydew1
cg12138063	MEturquoise
cg27005894	MEturquoise
cg05983594	MEturquoise
cg05362517	MEturquoise
cg17748329	MEturquoise
cg02372421	MEturquoise
cg05994672	MEgrey
cg06234613	MEturquoise
cg18863135	MEturquoise
cg00034416	MEturquoise
cg18232313	MEgrey
cg12730088	MEturquoise
cg15035097	MEturquoise
cg22402853	MEgrey
cg03124478	MEgrey
cg25648267	MEblue
cg05216888	MEgrey
cg12832630	MEturquoise
cg19880977	MEturquoise
cg12437873	MEgrey
cg02814283	MEmidnightblue
cg00229039	MEdarkolivegreen4
cg13691247	MEblue
cg14862111	MEturquoise
cg18909516	MEturquoise
cg07067085	MEorange
cg01276616	MEturquoise
cg24353698	MEturquoise
cg03110633	MEthistle2
cg26423677	MEsienna3
cg16702144	MEturquoise
cg26402901	MEgrey
cg02953927	MEgrey
cg23034840	MEcyan
cg19676328	MEgrey
cg07432643	MEturquoise
cg01841782	MEturquoise
cg21062897	MEturquoise
cg04994773	MEbrown
cg03695251	MEturquoise
cg23432654	MEivory
cg19817445	MEturquoise
cg06206902	MEgrey
cg27110548	MEblue
cg17140797	MEturquoise
cg24254517	MEbrown
cg09918713	MEmaroon
cg10819617	MEroyalblue
cg00810836	MEdarkolivegreen
cg12550317	MEturquoise
cg25910466	MEturquoise
cg14575559	MEnavajowhite2
cg26181929	MEgreenyellow
cg22903655	MEsalmon
cg22737919	MEturquoise
cg14530382	MEblue
cg12461469	MEdarkorange
cg23281714	MEmediumpurple3
cg06521987	MEturquoise
cg09824849	MEgrey
cg05001864	MEturquoise
cg12641434	MEturquoise
cg12467025	MEpink
cg15644742	MEgrey
cg09361488	MEdarkred
cg16986746	MEturquoise
cg14848383	MEgrey
cg02547138	MEgrey
cg20328917	MEtan
cg00270594	MEturquoise
cg12651044	MEturquoise
cg09479389	MEmagenta
cg07888926	MEgreen
cg15206656	MEdarkolivegreen
cg06245997	MEgreen
cg06721775	MEturquoise
cg22391883	MEturquoise
cg04575016	MEcyan
cg10644772	MEwhite
cg25504403	MEturquoise
cg10553028	MEgrey60
cg15166552	MEgreen
cg14550570	MEturquoise
cg27620438	MEturquoise
cg13949487	MEturquoise
cg14251698	MEgrey
cg07196207	MEplum1
cg22218911	MEturquoise
cg19260500	MEgrey
cg23226852	MEturquoise
cg11387577	MEgrey
cg10353388	MEgrey
cg12414872	MEpurple
cg18908681	MEgrey
cg17370481	MEturquoise
cg09080729	MEgrey
cg10541887	MEgrey
cg21466874	MEindianred4
cg02266771	MEturquoise
cg01665212	MEturquoise
cg24491766	MEgrey60
cg07150925	MEsalmon
cg22435081	MEgrey
cg02930037	MEturquoise
cg09879727	MEsalmon4
cg26561623	MEsalmon
cg06047473	MEturquoise
cg11947801	MEgreenyellow
cg22690212	MEturquoise
cg20141910	MEturquoise
cg18711899	MEturquoise
cg19301058	MEgrey
cg11002851	MEturquoise
cg06620654	MEbrown4
cg18879780	MEturquoise
cg23001456	MEgrey
cg15217867	MEturquoise
cg22610533	MEsalmon
cg09224958	MEturquoise
cg15096815	MEgrey
cg07094735	MEgrey
cg08265790	MEgrey
cg11941520	MEblue
cg16951550	MEroyalblue
cg17297206	MEgrey
cg19573456	MEtan
cg23255835	MEturquoise
cg16619662	MEturquoise
cg02599498	MEmagenta
cg25828535	MEgreenyellow
cg26224499	MEturquoise
cg12172215	MEbrown
cg20042612	MEdarkturquoise
cg27134827	MEblue
cg12421686	MEcoral1
cg10455995	MEdarkgrey
cg08132303	MEturquoise
cg20321329	MEturquoise
cg21846876	MEturquoise
cg04301623	MEturquoise
cg16397884	MEpaleturquoise
cg17115147	MEgrey
cg07665607	MEblue
cg00881185	MEturquoise
cg24611351	MEpink
cg15321108	MEturquoise
cg05713782	MEcyan
cg16486721	MEsteelblue
cg20223162	MEbrown
cg01078271	MEbrown
cg10020325	MEgrey
cg22802773	MEturquoise
cg06059056	MEblue
cg12753895	MEturquoise
cg09784579	MEroyalblue
cg00997530	MEturquoise
cg00094901	MEturquoise
cg17234776	MEturquoise
cg23041332	MEturquoise
cg02080510	MEturquoise
cg23778310	MEgreen
cg17415581	MEpaleturquoise
cg15991950	MEivory
cg24857238	MElightgreen
cg12428906	MEturquoise
cg06405765	MEdarkolivegreen
cg16347018	MEbrown2
cg12871990	MEsteelblue
cg00274550	MEgrey60
cg11022985	MEhoneydew1
cg04261791	MEbrown
cg14225146	MEturquoise
cg15575165	MEgrey
cg20199354	MEturquoise
cg13245802	MEdarkslateblue
cg10903596	MEpurple
cg13965321	MEturquoise
cg26714650	MEgrey
cg27106726	MEturquoise
cg03038233	MEgreen
cg21818602	MEturquoise
cg06429597	MEturquoise
cg21948465	MEgrey
cg17493511	MEgrey
cg27551078	MEbrown
cg10933445	MEgrey
cg04386149	MEturquoise
cg05451654	MEgrey
cg24543488	MEorange
cg09936037	MEgrey60
cg27510512	MEgrey
cg05533744	MEturquoise
cg23748340	MElightcyan
cg17299830	MElightyellow
cg23376286	MEturquoise
cg13378865	MEpurple
cg05407558	MEturquoise
cg22649348	MEgrey
cg15396799	MEpurple
cg02432996	MEbrown
cg27171280	MEgreen
cg25745773	MEturquoise
cg03338933	MEpurple
cg04017116	MEturquoise
cg25926008	MEplum1
cg10203522	MEturquoise
cg15950627	MElavenderblush3
cg21660597	MEturquoise
cg20659657	MEturquoise
cg01427976	MEturquoise
cg14252602	MEgrey
cg09420665	MEturquoise
cg14607011	MEgrey
cg10987255	MElavenderblush3
cg15863252	MEthistle1
cg16101703	MEgrey
cg12871124	MEturquoise
cg08621406	MEsteelblue
cg08700690	MEsteelblue
cg12558358	MEgrey
cg10199164	MEturquoise
cg18241962	MEmidnightblue
cg17660561	MEturquoise
cg23654971	MEturquoise
cg00534295	MEturquoise
cg08049061	MEroyalblue
cg00440043	MEturquoise
cg18710053	MEgrey60
cg13795149	MEturquoise
cg02066222	MEturquoise
cg18382341	MEturquoise
cg25231478	MEturquoise
cg15038672	MEturquoise
cg12224898	MEgrey
cg12444845	MEturquoise
cg17520080	MEgrey
cg25399963	MEdarkolivegreen
cg19845250	MEgrey
cg14228592	MEgrey
cg06366937	MEturquoise
cg08632659	MEturquoise
cg27373972	MEgrey
cg16693872	MEgrey
cg16884841	MEturquoise
cg03442056	MEturquoise
cg01281078	MEturquoise
cg17849354	MEred
cg27121376	MEturquoise
cg27526149	MEturquoise
cg13704403	MEturquoise
cg17462381	MEgrey
cg23149492	MEbrown
cg00147976	MEpurple
cg21776018	MEturquoise
cg11195508	MEblue
cg26668626	MEgrey
cg09042952	MEgrey
cg06802522	MEred
cg13721600	MEturquoise
cg22109056	MEturquoise
cg13572289	MEsienna3
cg13436085	MEgrey
cg03954295	MEturquoise
cg19093370	MEskyblue
cg07594474	MEgrey
cg14705919	MEturquoise
cg19373954	MEturquoise
cg16101035	MEgrey
cg11178017	MEturquoise
cg13146517	MEturquoise
cg02127198	MEturquoise
cg22571131	MEturquoise
cg22744368	MEturquoise
cg25416067	MEblue
cg18050165	MEgrey
cg18136423	MEturquoise
cg22832135	MEdarkgrey
cg12103219	MEdarkturquoise
cg07414984	MEturquoise
cg08017498	MEturquoise
cg23658045	MEbrown4
cg21131031	MEturquoise
cg20541753	MEplum1
cg06947320	MEturquoise
cg12009606	MEbrown
cg07592361	MEmidnightblue
cg15270318	MEgrey
cg24806953	MEbrown
cg03719314	MEturquoise
cg22097342	MEturquoise
cg12860098	MEturquoise
cg12975464	MEturquoise
cg16289299	MEturquoise
cg03115835	MEturquoise
cg26346197	MElightyellow
cg27491759	MEblue
cg22770592	MEturquoise
cg16144348	MEgrey
cg18780515	MEturquoise
cg02437119	MEturquoise
cg04882003	MEturquoise
cg14196208	MEturquoise
cg04021745	MEgrey
cg00665908	MEsaddlebrown
cg01361849	MEturquoise
cg19071785	MEturquoise
cg17427781	MEgrey
cg18219212	MEturquoise
cg22876561	MEdarkred
cg27326642	MEturquoise
cg02801583	MEgrey
cg25436985	MEturquoise
cg11628541	MEturquoise
cg09460477	MEgrey60
cg01025955	MEturquoise
cg18857021	MEgrey
cg14288285	MEturquoise
cg23837188	MEturquoise
cg10446007	MEturquoise
cg15660630	MEturquoise
cg09828721	MEturquoise
cg16428631	MEturquoise
cg16534505	MEturquoise
cg12142685	MEgrey
cg04777683	MEtan
cg14502007	MEpaleturquoise
cg15100426	MEblue
cg05287529	MEturquoise
cg07173877	MEtan
cg25539735	MEpurple
cg05964687	MEturquoise
cg20487366	MEturquoise
cg26907351	MEgrey
cg24258699	MEsaddlebrown
cg03074872	MEturquoise
cg04029055	MEgrey
cg26354228	MEturquoise
cg25194055	MEcyan
cg19756097	MEturquoise
cg24109273	MEyellowgreen
cg04134240	MElightyellow
cg18911472	MEgrey
cg06437144	MEturquoise
cg26650703	MEturquoise
cg17170111	MEgreenyellow
cg10774164	MElightyellow
cg27119318	MEgrey
cg06045799	MEgrey
cg20494418	MEgrey
cg04167018	MEturquoise
cg09099965	MEturquoise
cg13294856	MEgrey
cg23093454	MEdarkred
cg24511375	MEgrey
cg11872300	MEmidnightblue
cg01498059	MEturquoise
cg24849872	MEblue
cg24812936	MEgrey
cg18409705	MEgreenyellow
cg06531943	MEturquoise
cg06636527	MEturquoise
cg08426161	MEmidnightblue
cg09731141	MEturquoise
cg03979643	MEgrey
cg03803935	MEturquoise
cg12908296	MEturquoise
cg26463908	MEturquoise
cg17123237	MEgrey
cg22027408	MEpurple
cg07351262	MEdarkgrey
cg11866396	MElightsteelblue
cg12509004	MEpurple
cg16551483	MEgrey
cg19923629	MEgrey
cg26500707	MEturquoise
cg03722586	MEturquoise
cg10156544	MEturquoise
cg16874579	MEblue
cg14330749	MEyellow
cg08626560	MEturquoise
cg24823623	MEturquoise
cg25985151	MEgrey
cg08292112	MEturquoise
cg22485059	MEthistle2
cg12671739	MEblue
cg11580828	MEturquoise
cg11844198	MEturquoise
cg04483506	MEsteelblue
cg18754754	MEbrown
cg22140675	MEgrey
cg20492680	MEgrey
cg03907077	MEpurple
cg04514758	MEgrey
cg19932097	MEturquoise
cg06352343	MEturquoise
cg20091128	MEturquoise
cg20190357	MEturquoise
cg10490227	MEsalmon
cg04822759	MEturquoise
cg15702800	MEturquoise
cg16599698	MEturquoise
cg16855422	MEdarkgrey
cg27275322	MEgrey
cg25711079	MEturquoise
cg00467202	MEgrey
cg16181043	MEturquoise
cg13880351	MEgrey
cg09713000	MEturquoise
cg16742756	MEpaleturquoise
cg06053805	MEturquoise
cg25280938	MEbrown
cg08092393	MEpurple
cg20659025	MEturquoise
cg01392338	MEturquoise
cg23831542	MEgreen
cg14662119	MEgrey
cg03384545	MEgrey
cg03151651	MEturquoise
cg10761804	MEmagenta
cg10861495	MEturquoise
cg00021108	MEturquoise
cg22487177	MElightcyan1
cg14712313	MEturquoise
cg22660544	MEturquoise
cg00598143	MEturquoise
cg08592146	MEturquoise
cg19345671	MEgrey
cg09685245	MEturquoise
cg03778388	MEgrey
cg23666278	MEdarkgrey
cg05948305	MElightsteelblue1
cg00550905	MEsalmon
cg08347852	MEturquoise
cg07749079	MEthistle2
cg07148645	MEturquoise
cg05882673	MEturquoise
cg09352155	MEturquoise
cg25100604	MEsalmon
cg19521129	MEgrey
cg08905758	MEcoral1
cg20203327	MEturquoise
cg12255738	MEturquoise
cg21904595	MEturquoise
cg06703092	MEturquoise
cg22866835	MEturquoise
cg16599901	MEturquoise
cg02870573	MEturquoise
cg23128474	MEgreenyellow
cg24384879	MEturquoise
cg04574401	MEturquoise
cg10873475	MEturquoise
cg03866798	MEturquoise
cg17213342	MEgrey
cg13904571	MEturquoise
cg18517824	MEblue
cg08319422	MEblack
cg09758623	MEbrown
cg11242791	MEgrey
cg14421525	MEturquoise
cg12149972	MEturquoise
cg02850003	MEturquoise
cg18582848	MEivory
cg24412501	MEgrey
cg13261989	MEturquoise
cg17166282	MEturquoise
cg11846816	MEsalmon4
cg13432900	MEturquoise
cg01177642	MEturquoise
cg15993795	MEgrey
cg24623647	MEblack
cg06856480	MEturquoise
cg19489699	MEgrey
cg17819665	MEturquoise
cg16418374	MEturquoise
cg16471084	MEblack
cg12364523	MEgrey
cg08432650	MEturquoise
cg00017441	MEturquoise
cg02641983	MEturquoise
cg20688757	MEturquoise
cg10239074	MEturquoise
cg27595582	MEturquoise
cg14462928	MEhoneydew1
cg05314090	MEturquoise
cg17614383	MEgrey
cg07050602	MEgreen
cg24740226	MEbrown
cg27089483	MEtan
cg12124973	MEbrown
cg25271919	MEcyan
cg23750729	MEturquoise
cg05386387	MEturquoise
cg03131155	MEgrey
cg24758173	MEblack
cg22023784	MEbrown
cg10589673	MEpurple
cg21025551	MEturquoise
cg24009529	MEyellowgreen
cg24205792	MEturquoise
cg26543180	MEturquoise
cg24953233	MEturquoise
cg04519781	MEbrown
cg26836578	MEturquoise
cg12735025	MEgrey60
cg02966076	MEdarkgreen
cg15807180	MEturquoise
cg11308237	MEgrey
cg00556132	MEdarkgreen
cg20878502	MEgrey
cg09220756	MEdarkgrey
cg17000714	MEcoral2
cg11858176	MEsienna3
cg03659126	MEgrey
cg04168939	MEturquoise
cg07977202	MEmagenta
cg00839675	MEgrey
cg24726064	MEgrey
cg18096315	MEturquoise
cg11667683	MEturquoise
cg26396707	MEbrown
cg08447658	MEgreen
cg24904303	MEbrown
cg03650397	MEgreen
cg24353058	MEturquoise
cg15136797	MEgrey
cg04759169	MEturquoise
cg08687515	MEturquoise
cg25053252	MEgrey
cg21870784	MEturquoise
cg01689892	MEturquoise
cg06047700	MEgrey
cg14107975	MEpurple
cg12749863	MEturquoise
cg10766367	MEgrey
cg02798749	MEbrown
cg15485113	MEturquoise
cg23546619	MEbrown
cg14931304	MEgrey
cg01717636	MEturquoise
cg26531995	MEturquoise
cg27609508	MEdarkgrey
cg15233114	MEturquoise
cg24129382	MEturquoise
cg01243246	MEbrown
cg07491203	MEturquoise
cg02451553	MEturquoise
cg05529816	MEgrey
cg24167975	MEtan
cg14212870	MEturquoise
cg06947208	MEturquoise
cg18950259	MEgrey
cg21503301	MEgrey
cg15172240	MEturquoise
cg10065530	MEgrey
cg14570309	MEgrey
cg02751631	MEturquoise
cg18355869	MEturquoise
cg24098404	MEturquoise
cg24219929	MEturquoise
cg23327070	MEgrey
cg02852743	MEturquoise
cg05341329	MEgreen
cg16704464	MEgrey
cg24951396	MElightsteelblue1
cg00049718	MEtan
cg19463247	MEpurple
cg10836036	MEturquoise
cg17642873	MEturquoise
cg03621988	MEturquoise
cg01459882	MEturquoise
cg22896075	MEgrey
cg02446106	MEblue
cg05576925	MEgrey
cg19953599	MEturquoise
cg16132443	MEturquoise
cg02937313	MEgrey
cg26940573	MEgrey
cg13268374	MEgreen
cg22266470	MEturquoise
cg23359173	MEgrey
cg01782953	MEdarkgrey
cg01185350	MEfirebrick4
cg00375448	MEroyalblue
cg15825175	MEturquoise
cg22467468	MEturquoise
cg16971637	MEturquoise
cg09758869	MEturquoise
cg10653504	MEturquoise
cg11315500	MEturquoise
cg25736251	MEmagenta
cg01011910	MEturquoise
cg10403036	MEturquoise
cg08949487	MEbrown
cg26421572	MEturquoise
cg10327302	MEturquoise
cg01485165	MEturquoise
cg18803045	MEsienna3
cg03016189	MEturquoise
cg11199137	MEgrey
cg24990422	MEdarkseagreen4
cg10556221	MEturquoise
cg24524451	MEgrey
cg17629447	MEgrey
cg17966435	MEbrown
cg22415785	MEturquoise
cg08945011	MEgrey
cg24844295	MEgrey
cg07021777	MEsalmon
cg21197375	MEturquoise
cg15280188	MEturquoise
cg10342148	MEturquoise
cg09400392	MEgrey
cg23396834	MEturquoise
cg25628257	MEgrey
cg19441779	MEturquoise
cg12607514	MEturquoise
cg05364750	MEgrey
cg24501027	MEcoral2
cg17283268	MEturquoise
cg12045294	MEgrey
cg00230869	MEturquoise
cg13914598	MEpurple
cg16107740	MEturquoise
cg10659624	MEgrey
cg00059024	MEturquoise
cg13997649	MEbrown
cg10503284	MEbrown
cg17083411	MEturquoise
cg24930634	MEturquoise
cg00894222	MEturquoise
cg20600756	MEbrown
cg02635865	MEgreen
cg16686451	MEcyan
cg08235500	MEturquoise
cg14728310	MEsalmon
cg11674863	MEgrey
cg01749555	MEturquoise
cg02814719	MEdarkgrey
cg16914989	MEyellow
cg12526346	MEbisque4
cg08527566	MEgrey
cg04446762	MEblue
cg24425854	MEturquoise
cg00777968	MEgrey
cg11029346	MEturquoise
cg18358643	MEblue
cg05096690	MEorange
cg14162927	MEturquoise
cg26970847	MEturquoise
cg04691375	MEbrown
cg06239926	MEpurple
cg02952686	MEturquoise
cg04421280	MEgrey
cg13334285	MEbrown
cg10726355	MEgrey
cg20048870	MEskyblue3
cg22181386	MEturquoise
cg19564884	MEgrey
cg06067573	MEturquoise
cg23071186	MEfloralwhite
cg20431832	MEplum
cg09615620	MEturquoise
cg09110292	MEblack
cg05815920	MEturquoise
cg23080985	MEbrown
cg12884704	MEturquoise
cg16491274	MEturquoise
cg06100267	MEturquoise
cg04495456	MEgrey
cg01987347	MEturquoise
cg02534360	MEgrey
cg21043815	MEturquoise
cg23650606	MEturquoise
cg18631743	MEgrey
cg01361068	MEgrey
cg23954636	MEgrey
cg13042536	MEturquoise
cg09516144	MEturquoise
cg01546248	MEbrown
cg13175861	MEgrey
cg18261144	MEgrey
cg22322863	MEturquoise
cg21898246	MEbrown
cg13599271	MEturquoise
cg24254177	MEturquoise
cg19347293	MEturquoise
cg26504197	MEturquoise
cg07187280	MEturquoise
cg08117041	MEhoneydew1
cg14087051	MEturquoise
cg05617452	MEturquoise
cg12986228	MEturquoise
cg01347548	MEgrey
cg20963597	MEdarkolivegreen
cg13235654	MEcyan
cg00801636	MEgrey60
cg10820675	MEturquoise
cg10411388	MEturquoise
cg22747643	MEbrown
cg15852731	MEorange
cg05258214	MEpaleturquoise
cg11672054	MEwhite
cg25556582	MEwhite
cg26774660	MEturquoise
cg25315252	MEturquoise
cg11495060	MEorange
cg09490466	MEturquoise
cg27538954	MEgreenyellow
cg03446526	MEturquoise
cg03967182	MEturquoise
cg24407312	MEdarkgrey
cg00008004	MEgrey
cg04680759	MEturquoise
cg00293012	MEturquoise
cg11640063	MEbrown
cg02485389	MEturquoise
cg01985527	MEturquoise
cg01647049	MEturquoise
cg00996083	MEturquoise
cg09269103	MEbrown
cg10699881	MEbrown
cg18164313	MEturquoise
cg17754783	MEgreen
cg24969232	MEturquoise
cg23832259	MEturquoise
cg07184439	MEturquoise
cg24754987	MEgrey
cg22513169	MEturquoise
cg25022560	MEturquoise
cg18595011	MEdarkred
cg24182780	MEturquoise
cg01102847	MEturquoise
cg05284480	MEsienna3
cg02510164	MEgreen
cg15308295	MElavenderblush3
cg02877538	MEturquoise
cg15839394	MEgrey
cg08831324	MEbrown
cg08569242	MEgreenyellow
cg08103551	MEturquoise
cg00512709	MEturquoise
cg08146977	MEturquoise
cg15533434	MEturquoise
cg21745444	MEbrown
cg12990591	MEdarkgrey
cg12196367	MEturquoise
cg09126419	MEindianred4
cg15544650	MEturquoise
cg26917540	MEblue
cg14036686	MEturquoise
cg02395326	MEturquoise
cg08891656	MEblue
cg25568091	MEturquoise
cg07116015	MEtan
cg25057861	MEdarkred
cg22958262	MEgrey
cg09809720	MEturquoise
cg15695300	MElightyellow
cg26888225	MEturquoise
cg26170066	MEgrey
cg03541369	MEbrown
cg20578175	MEgrey
cg06316553	MEbrown
cg03314158	MEgrey
cg19121462	MEgrey
cg03313751	MEturquoise
cg20842997	MEturquoise
cg26058965	MEbrown
cg06744386	MEgrey
cg22866825	MEpaleturquoise
cg00311654	MEgrey
cg25604739	MEturquoise
cg07396495	MEturquoise
cg14612068	MEgrey
cg23887349	MEturquoise
cg20571333	MEbrown
cg11305259	MEbrown
cg26644764	MEsteelblue
cg14922895	MEturquoise
cg24735425	MEtan
cg02408775	MEcoral2
cg17236576	MEgrey
cg03226554	MEsalmon
cg05943975	MEroyalblue
cg06026548	MEbrown
cg19902797	MEhoneydew1
cg03047785	MEbrown
cg18825927	MEturquoise
cg00358695	MEturquoise
cg14161348	MEturquoise
cg04045089	MEpurple
cg18595835	MEturquoise
cg22013170	MEsienna3
cg14307985	MEturquoise
cg03226022	MEplum1
cg14904363	MEturquoise
cg16646298	MEyellow
cg07832903	MEturquoise
cg16539675	MEturquoise
cg17164045	MEturquoise
cg08228115	MEroyalblue
cg08694149	MEpink
cg01895003	MEpurple
cg27039237	MEturquoise
cg02011446	MEpurple
cg25920207	MEgrey
cg10736231	MEturquoise
cg05145649	MEsalmon4
cg07203784	MEturquoise
cg23989878	MEturquoise
cg16912004	MEturquoise
cg14823287	MEturquoise
cg20786557	MEturquoise
cg09859456	MEblue
cg03256884	MEturquoise
cg15388895	MEblack
cg15399923	MEturquoise
cg07906351	MEgrey
cg06993715	MEgrey
cg05006947	MEturquoise
cg24771206	MEturquoise
cg10069579	MEturquoise
cg06102954	MEgrey
cg16493612	MEturquoise
cg22123877	MEgrey
cg18363568	MEturquoise
cg00777209	MEgreenyellow
cg08274589	MEblack
cg03114585	MEtan
cg25533556	MEturquoise
cg00838399	MEturquoise
cg04478727	MEturquoise
cg18819818	MEturquoise
cg05001532	MEturquoise
cg13252294	MEturquoise
cg13186271	MEturquoise
cg14883717	MEblue
cg04430381	MEturquoise
cg14924160	MEpink
cg06035616	MEgrey
cg15443904	MEbrown
cg14787290	MEgrey
cg15916781	MEgrey
cg22887281	MEblue
cg03801966	MEturquoise
cg07058639	MEbrown
cg06584637	MEgrey
cg05707386	MEturquoise
cg26161170	MEgreenyellow
cg01112990	MEturquoise
cg11099586	MEroyalblue
cg23478105	MEturquoise
cg04606039	MEgrey
cg00621187	MEturquoise
cg11461308	MEturquoise
cg02157552	MElightsteelblue
cg04992837	MEturquoise
cg14183313	MEgrey
cg13400188	MEturquoise
cg13819586	MEpurple
cg14148253	MEpalevioletred3
cg05832119	MEturquoise
cg07422760	MElavenderblush3
cg26592281	MEblue
cg10965041	MEturquoise
cg06696917	MEturquoise
cg04018571	MEturquoise
cg15793244	MEturquoise
cg24680852	MEgrey
cg05952666	MEturquoise
cg06875060	MEturquoise
cg07850982	MEblue
cg10111314	MEdarkolivegreen
cg16361892	MEbrown
cg21233313	MEturquoise
cg26127203	MEbrown
cg03913921	MEblue
cg00279392	MEtan
cg06039624	MEgrey
cg13732043	MEgrey
cg19566038	MEcyan
cg01381679	MEturquoise
cg23123694	MEturquoise
cg14008753	MEturquoise
cg00294823	MEturquoise
cg15876074	MEturquoise
cg08833546	MEgrey
cg22093805	MEmagenta
cg15593809	MEturquoise
cg04414399	MEbrown
cg10616306	MEturquoise
cg00939211	MEturquoise
cg10072309	MEgrey
cg24594830	MEturquoise
cg15203833	MEturquoise
cg10899006	MEturquoise
cg11340363	MEgrey
cg03361981	MEturquoise
cg14397361	MElightsteelblue1
cg02318779	MEivory
cg00543658	MEturquoise
cg08567382	MElightyellow
cg04145193	MEturquoise
cg23564746	MEturquoise
cg21454030	MEturquoise
cg12095720	MEpurple
cg04381460	MEturquoise
cg13426857	MEsalmon4
cg25683752	MEgrey
cg01861096	MEturquoise
cg26411280	MEgrey
cg01076200	MEbrown
cg19928764	MEgrey
cg21679674	MEgrey
cg01496648	MEturquoise
cg10891507	MEturquoise
cg09933726	MEroyalblue
cg17318632	MEgrey
cg23097564	MEgrey
cg02177317	MEgrey
cg03574651	MEgrey
cg25651497	MEgrey
cg09477198	MEturquoise
cg14140152	MEturquoise
cg11666924	MEbrown
cg15484972	MEturquoise
cg14834760	MEturquoise
cg04598251	MEturquoise
cg12944340	MEthistle1
cg20577613	MEturquoise
cg16301004	MEblue
cg15063798	MEturquoise
cg03860020	MEturquoise
cg07015725	MEturquoise
cg18018798	MEturquoise
cg09870331	MEturquoise
cg08886482	MEgreen
cg20078466	MEturquoise
cg05131545	MEturquoise
cg15381875	MEpurple
cg06534023	MEgrey
cg20215695	MEturquoise
cg00822591	MEturquoise
cg16788538	MEturquoise
cg04329069	MEturquoise
cg11599893	MEindianred4
cg16905586	MEgrey
cg05791153	MEgreenyellow
cg15366525	MEgrey
cg24500314	MEgrey
cg27636536	MElightyellow
cg14153511	MEturquoise
cg17160940	MEgreen
cg11947509	MEturquoise
cg13620615	MElightyellow
cg16141228	MEgreenyellow
cg04385631	MEturquoise
cg12283393	MEred
cg05619320	MEbrown
cg16600927	MElightyellow
cg14559336	MEturquoise
cg25539011	MEturquoise
cg18378490	MEgrey
cg22481535	MEturquoise
cg25408271	MEgrey
cg10647644	MEsienna3
cg18497504	MEgreenyellow
cg06887159	MEroyalblue
cg07479961	MEturquoise
cg05902063	MEgrey
cg14881987	MElightyellow
cg26290638	MEturquoise
cg20001739	MEturquoise
cg17490973	MEgrey
cg09465168	MEturquoise
cg20334010	MEgrey
cg14886148	MEturquoise
cg10532048	MEgrey
cg03934016	MEmagenta
cg20659169	MEturquoise
cg24471039	MEtan
cg00842534	MEturquoise
cg00397619	MEturquoise
cg27392024	MEturquoise
cg15214183	MEturquoise
cg17162132	MEgreen
cg15584258	MEturquoise
cg19216490	MEturquoise
cg12551462	MEgrey
cg03088475	MEbrown
cg15644604	MEgrey
cg20797740	MEturquoise
cg26375259	MEturquoise
cg08977130	MElightyellow
cg05572167	MEred
cg13382000	MEbrown
cg09125364	MEgrey
cg03003216	MEbrown
cg18349056	MEturquoise
cg07625237	MEturquoise
cg13085681	MEgrey
cg25942111	MEturquoise
cg12111170	MEturquoise
cg13699934	MEturquoise
cg00820664	MEgrey
cg22331106	MEblue
cg26504248	MEturquoise
cg24391991	MEturquoise
cg01184139	MEturquoise
cg04440769	MEturquoise
cg27339505	MEturquoise
cg03340855	MEturquoise
cg17722664	MEbrown
cg15126967	MEturquoise
cg21825840	MEturquoise
cg10875809	MEturquoise
cg04361435	MEturquoise
cg17645130	MEturquoise
cg02063925	MEgrey
cg24688856	MEturquoise
cg20060523	MEpurple
cg10706553	MEturquoise
cg17249268	MEdarkturquoise
cg07236445	MEturquoise
cg17972631	MEbrown
cg23051811	MEturquoise
cg00412273	MEbrown
cg13665263	MEgreen
cg15046735	MEroyalblue
cg18919024	MEgrey
cg18113259	MElightyellow
cg20219159	MEbrown
cg19708238	MEturquoise
cg26265070	MEturquoise
cg06283673	MEturquoise
cg14844619	MEpurple
cg01293050	MEroyalblue
cg00569385	MEpurple
cg11409796	MEturquoise
cg27141863	MEturquoise
cg27042081	MEgrey60
cg25503086	MEgrey
cg03931444	MEturquoise
cg03744954	MEsienna3
cg00013441	MEturquoise
cg04244535	MEsalmon
cg07955088	MEbrown
cg18548043	MEturquoise
cg19704039	MEturquoise
cg08339719	MEgreen
cg06713521	MEblue2
cg01358029	MEturquoise
cg08260763	MEturquoise
cg08572679	MEturquoise
cg13542306	MEturquoise
cg03863700	MEbrown4
cg25985646	MEturquoise
cg20313496	MEgrey
cg24190127	MEblue
cg00645897	MEturquoise
cg13391456	MEturquoise
cg17711535	MEturquoise
cg00372297	MEturquoise
cg14056412	MElightyellow
cg20002504	MElightcyan
cg08938306	MEgrey
cg06956240	MEgrey
cg01430633	MEturquoise
cg16443455	MEgrey
cg05936555	MEsalmon
cg01940855	MEturquoise
cg14825413	MEgrey
cg21324211	MEturquoise
cg11978873	MEblack
cg14432460	MEturquoise
cg02984063	MEturquoise
cg08724866	MEturquoise
cg10638118	MEbrown
cg02724127	MEturquoise
cg08340521	MEdarkgreen
cg25392384	MEplum1
cg08758916	MEturquoise
cg27382058	MEturquoise
cg27573471	MEgrey
cg15994321	MEturquoise
cg16625170	MEturquoise
cg19158176	MEturquoise
cg04787413	MEturquoise
cg24016035	MEturquoise
cg23924603	MEgrey
cg09799432	MEturquoise
cg03049243	MEturquoise
cg18016822	MEturquoise
cg10978402	MEturquoise
cg14912723	MEturquoise
cg22919916	MEturquoise
cg26956760	MEbrown
cg23182573	MEturquoise
cg25299176	MEgrey
cg18522351	MEturquoise
cg03341723	MEblack
cg10037448	MEgrey
cg10460946	MEgrey
cg00550498	MEturquoise
cg15225132	MEturquoise
cg01970114	MEgrey
cg23704627	MEpurple
cg22682213	MEturquoise
cg01279403	MEgrey
cg16248618	MEturquoise
cg06974871	MEyellow4
cg27273848	MEbrown
cg08460435	MEred
cg08041208	MEturquoise
cg07963725	MEgrey
cg08267141	MEturquoise
cg16463733	MEturquoise
cg19423197	MEgrey
cg12457210	MEturquoise
cg26738606	MEturquoise
cg11575220	MEturquoise
cg09506515	MEgrey
cg00263584	MEturquoise
cg24350884	MEturquoise
cg21195059	MEturquoise
cg00422572	MElightyellow
cg04048675	MEgrey
cg10872447	MEturquoise
cg23836509	MEturquoise
cg16290904	MEgrey60
cg05753589	MEturquoise
cg16218377	MEgreenyellow
cg20088535	MEturquoise
cg14850625	MEgrey
cg02181963	MEcyan
cg17347471	MEturquoise
cg06575763	MEred
cg20766702	MEturquoise
cg07037057	MEbrown
cg00477972	MEturquoise
cg13604020	MEturquoise
cg07531121	MEturquoise
cg13824974	MEgrey
cg18400088	MEhoneydew1
cg15028904	MEturquoise
cg12181892	MEbrown
cg14097855	MEturquoise
cg11582546	MEturquoise
cg05688026	MEturquoise
cg21656672	MEorangered4
cg07382149	MEturquoise
cg17649531	MEturquoise
cg20302133	MEgrey60
cg21983517	MEturquoise
cg07129063	MEturquoise
cg11553068	MEturquoise
cg18906489	MEturquoise
cg03236992	MEturquoise
cg01166071	MElightsteelblue
cg24935773	MEgrey
cg14606120	MEturquoise
cg26759387	MEgrey
cg14853989	MEgrey
cg22359362	MEturquoise
cg10347555	MEyellow
cg04660686	MEturquoise
cg17910679	MEsalmon
cg02490994	MEturquoise
cg08193365	MEgrey60
cg11944815	MEturquoise
cg24929567	MEturquoise
cg23663824	MEturquoise
cg20661311	MEbrown
cg03124640	MEgreenyellow
cg10171802	MEturquoise
cg08313638	MEskyblue2
cg08624472	MEsalmon
cg00337053	MEgrey
cg02943720	MEturquoise
cg06974755	MEgrey
cg23088022	MEturquoise
cg10641258	MEpurple
cg10150421	MEpink
cg06486124	MEturquoise
cg25382472	MEturquoise
cg18062684	MEturquoise
cg15363314	MEgrey
cg02684104	MEblue
cg14397459	MEturquoise
cg17979991	MEturquoise
cg18060685	MEgrey
cg02395768	MEgrey
cg08039702	MEgrey
cg12028991	MEturquoise
cg13618323	MEturquoise
cg15288815	MEturquoise
cg03637614	MEgrey
cg25304775	MEturquoise
cg18275445	MEturquoise
cg20154691	MEturquoise
cg01313313	MElightsteelblue
cg12055914	MEturquoise
cg24261808	MEbrown
cg18444519	MEturquoise
cg20088969	MEblue
cg20650802	MEgrey
cg08872937	MEturquoise
cg12581241	MEgrey
cg21289967	MEturquoise
cg18818048	MEturquoise
cg24865406	MEturquoise
cg14083017	MEturquoise
cg10884341	MEdarkred
cg22511408	MEbrown
cg11887960	MEblack
cg00859739	MEgrey
cg27009130	MEturquoise
cg23063716	MEturquoise
cg10680836	MEpurple
cg27107531	MEturquoise
cg25309558	MEgrey
cg17104900	MEturquoise
cg14509133	MEplum2
cg25550677	MEplum1
cg02169333	MEturquoise
cg21481141	MEyellow
cg25357155	MEturquoise
cg13700589	MEturquoise
cg15272769	MEtan
cg18108499	MEgrey
cg09003973	MEgrey
cg24452069	MEturquoise
cg03243965	MEmidnightblue
cg25670690	MEblack
cg01156354	MEtan
cg23854747	MEturquoise
cg10327276	MEturquoise
cg25540845	MEturquoise
cg25089941	MEturquoise
cg24027179	MEturquoise
cg02262775	MEturquoise
cg08376055	MEturquoise
cg04983276	MEmidnightblue
cg06856563	MEsienna3
cg14496862	MEturquoise
cg23742887	MEturquoise
cg17491548	MEturquoise
cg09225691	MEgrey
cg12624080	MEturquoise
cg13950210	MEturquoise
cg04023028	MEturquoise
cg19074533	MElightyellow
cg25398486	MEturquoise
cg09873973	MEturquoise
cg02065003	MEgrey
cg11869721	MEgrey
cg12044599	MEdarkturquoise
cg01532600	MEgrey
cg11014186	MEturquoise
cg01612290	MEturquoise
cg02892898	MEgrey
cg16099437	MEgrey
cg19326023	MEturquoise
cg04775589	MEturquoise
cg25715328	MEgrey
cg02230701	MEturquoise
cg13516551	MEgrey
cg13726345	MEturquoise
cg04266179	MEturquoise
cg24713529	MEgrey
cg21047354	MEturquoise
cg27127099	MEturquoise
cg00320159	MEturquoise
cg12447802	MEtan
cg16392920	MEroyalblue
cg11027325	MEgrey
cg08804580	MEpaleturquoise
cg20367852	MEgrey
cg14295187	MEgrey
cg05072819	MEgrey
cg24104528	MEturquoise
cg11266570	MEturquoise
cg17382214	MEturquoise
cg03087507	MEgrey
cg19855366	MEgrey
cg25064853	MEturquoise
cg12699174	MEgreen
cg16534916	MEturquoise
cg20847496	MEturquoise
cg12520963	MEpurple
cg15073161	MEturquoise
cg26655295	MEgrey
cg12582028	MElightcyan
cg17008164	MEdarkred
cg25436618	MEgrey
cg16926213	MEgrey
cg21763723	MEred
cg21962730	MEblue
cg20402382	MEgrey
cg05191729	MEbrown
cg27181169	MEsalmon
cg24635771	MEturquoise
cg17760895	MEgrey
cg26255011	MEturquoise
cg21620608	MEturquoise
cg07533159	MEblack
cg02061604	MEgrey
cg00255853	MEgrey
cg22068044	MEgrey
cg20007643	MEturquoise
cg15464112	MEturquoise
cg25073725	MEturquoise
cg27575106	MEgrey
cg15025403	MEturquoise
cg05099952	MEblue
cg06063856	MEtan
cg20497636	MEturquoise
cg21015791	MEturquoise
cg10295800	MEgrey
cg02016328	MEturquoise
cg07430988	MEwhite
cg27172893	MEgrey
cg24399720	MEturquoise
cg11541382	MEsalmon
cg25290657	MElightyellow
cg27194084	MEgreen
cg07458698	MEgrey
cg24737618	MEgrey
cg21608792	MEmidnightblue
cg20298098	MEblue
cg15635336	MEturquoise
cg15297178	MEturquoise
cg05247112	MEpurple
cg12639796	MEturquoise
cg06809055	MEorange
cg10687823	MEgrey
cg26204322	MEsteelblue
cg03322619	MEorange
cg17326690	MEdarkolivegreen
cg04086445	MEgrey
cg19496059	MEturquoise
cg15452012	MEsienna3
cg18776286	MEturquoise
cg21477922	MEgrey
cg02342693	MEsalmon
cg26652532	MEturquoise
cg10598356	MEturquoise
cg13045336	MEturquoise
cg22865720	MEsalmon
cg05726263	MEturquoise
cg12944966	MEturquoise
cg03385944	MEturquoise
cg20854025	MEbrown
cg22513729	MEpurple
[truncated: 103,713 more rows]

## Sheet: Table S2
CpG	module	chr	pos	Relation_to_Island	Regulatory_Feature_Group	UCSCGene	GeneSymbol	kME.red	p.kME.red	direction
cg13415795	MEred	chr15	78396318	OpenSea	Promoter_Associated	SH2D7	SH2D7	0.985078	2.02339274974843e-31	+
cg00880290	MEred	chr19	14550999	N_Shore	Promoter_Associated	PKN1	PKN1	0.984612	3.67264134650858e-31	+
cg15881332	MEred	chr7	106505786	N_Shelf	Promoter_Associated	PIK3CG	PIK3CG	0.981284	1.62234534450268e-29	+
cg26118759	MEred	chr1	117058474	OpenSea	Promoter_Associated	CD58	CD58;RP4-655J12.5	0.980947	2.2903988443074e-29	+
cg07052787	MEred	chr19	17237120	OpenSea	Promoter_Associated	MYO9B	MYO9B	0.980722	2.87446121484566e-29	+
cg06013042	MEred	chr1	114414532	OpenSea	Promoter_Associated	PTPN22;AP4B1-AS1	PTPN22;RP5-1073O3.5	0.980614	3.20036223406142e-29	+
cg18855030	MEred	chr2	143886940	OpenSea	Promoter_Associated	ARHGAP15	ARHGAP15	0.980527	3.4892259265062e-29	+
cg22251569	MEred	chr8	22562236	S_Shore	Promoter_Associated		RP11-459E5.1	0.979408	1.02768583568848e-28	+
cg17881208	MEred	chr12	55378912	OpenSea	Promoter_Associated	KIAA0748	TESPA1	0.978976	1.53389293974e-28	+
cg23991274	MEred	chr4	71860600	S_Shore	Promoter_Associated	DCK	DCK;MOB1B	0.978542	2.27594058375759e-28	+
cg03150042	MEred	chr21	46340905	OpenSea	Promoter_Associated	ITGB2	AL844908.5;ITGB2	0.978525	2.31210463581068e-28	+
cg18634479	MEred	chr12	7060368	OpenSea	Promoter_Associated	PTPN6	PTPN6	0.978093	3.39675746695479e-28	+
cg16916914	MEred	chr17	73749694	Island	Promoter_Associated	ITGB4	ITGB4	0.978088	3.41074467011583e-28	+
cg17514766	MEred	chr19	39826927	OpenSea	Promoter_Associated	GMFG	GMFG	0.977632	5.0758658408117e-28	+
cg09515098	MEred	chr1	92942075	N_Shelf	Promoter_Associated	GFI1		0.977284	6.83683001061711e-28	+
cg01916088	MEred	chr6	41528531	Island	Promoter_Associated	FOXP4	FOXP4	0.977176	7.49575587349235e-28	+
cg00498368	MEred	chr20	50114754	OpenSea	Promoter_Associated	NFATC2		0.9769	9.44772513309626e-28	+
cg15477363	MEred	chr2	68961987	OpenSea	Promoter_Associated	ARHGAP25	ARHGAP25	0.976806	1.02155223282014e-27	+
cg08757862	MEred	chr4	38807382	OpenSea	Promoter_Associated	TLR1	TLR1	0.976692	1.12323176657577e-27	+
cg07002058	MEred	chr17	56407088	OpenSea	Promoter_Associated	BZRAP1	BZRAP1	0.975886	2.16495064264193e-27	+
cg11526752	MEred	chr2	175462540	OpenSea	Promoter_Associated	WIPF1	WIPF1;AC018890.6	0.975821	2.27984324184193e-27	+
cg00537121	MEred	chr11	67055633	N_Shore	Promoter_Associated	ANKRD13D	ANKRD13D	0.975671	2.56767827549978e-27	+
cg07504172	MEred	chr12	55378591	OpenSea	Promoter_Associated	TESPA1	TESPA1	0.975338	3.33741354514673e-27	+
cg00151251	MEred	chr2	198173194	N_Shore	Promoter_Associated		ANKRD44	0.975254	3.56400058096657e-27	+
cg25817655	MEred	chr1	8487870	S_Shelf	Promoter_Associated	LOC102724552;RERE	RP5-1115A15.1;RERE	0.975122	3.94822397988471e-27	+
cg14991821	MEred	chr10	114135259	OpenSea	Promoter_Associated	ACSL5	ACSL5	0.975115	3.97022477323848e-27	+
cg08586426	MEred	chr11	33915315	OpenSea	Promoter_Associated	LMO2	LMO2	0.974642	5.70605347863215e-27	+
cg01903374	MEred	chr1	151129844	OpenSea	Promoter_Associated	TNFAIP8L2	TNFAIP8L2	0.974605	5.87056426418577e-27	+
cg06419476	MEred	chr19	42636978	N_Shore	Promoter_Associated	POU2F2	CTC-378H22.1;POU2F2	0.974584	5.9647325567412e-27	+
cg13673094	MEred	chr1	198608361	OpenSea	Promoter_Associated	PTPRC	PTPRC	0.974518	6.26932419486657e-27	+
cg21826552	MEred	chr6	159465218	OpenSea	Promoter_Associated	TAGAP	TAGAP	0.974498	6.36573198202606e-27	+
cg05813207	MEred	chr5	150594255	OpenSea	Promoter_Associated	CCDC69	CCDC69	0.974212	7.89224718670906e-27	+
cg00176888	MEred	chr17	56408804	OpenSea	Promoter_Associated	MIR142	MIR142	0.97419	8.02084390306283e-27	+
cg17451255	MEred	chr3	13455702	OpenSea	Promoter_Associated	NUP210	NUP210	0.973806	1.06613016172273e-26	+
cg17474839	MEred	chr22	50051189	OpenSea	Promoter_Associated	C22orf34	C22orf34	0.973789	1.07984996758578e-26	+
cg27278086	MEred	chr2	69001774	OpenSea	Promoter_Associated	ARHGAP25	ARHGAP25	0.973783	1.08441881046276e-26	+
cg23114964	MEred	chr1	42217077	OpenSea	Promoter_Associated	HIVEP3	HIVEP3	0.973429	1.40474457955177e-26	+
cg00220455	MEred	chr11	67171191	S_Shelf	Promoter_Associated	TBC1D10C	TBC1D10C;PPP1CA	0.97331	1.53115936728348e-26	+
cg03490881	MEred	chr7	150329449	OpenSea	Promoter_Associated	GIMAP6	GIMAP6	0.973181	1.6794058589514e-26	+
cg26363363	MEred	chr12	7060386	OpenSea	Promoter_Associated	PTPN6	PTPN6	0.97308	1.80579432837676e-26	+
cg08024887	MEred	chr11	64108241	N_Shore	Promoter_Associated	CCDC88B	CCDC88B	0.973032	1.86855257010818e-26	+
cg16848712	MEred	chr12	46767747	S_Shore	Promoter_Associated	SLC38A2	SLC38A2	0.973022	1.8816005266931e-26	+
cg08443845	MEred	chr21	36421955	OpenSea	Promoter_Associated	RUNX1	RUNX1	0.972995	1.91856873196622e-26	+
cg16776350	MEred	chr1	160549158	OpenSea	Promoter_Associated	CD84		0.97281	2.18778867508161e-26	+
cg09078293	MEred	chr16	17510730	OpenSea	Promoter_Associated	XYLT1		0.9728	2.20367642735344e-26	+
cg09638208	MEred	chr16	29757318	OpenSea	Promoter_Associated	C16orf54	C16orf54;AC009133.17	0.972696	2.37264449656046e-26	+
cg26402421	MEred	chr17	56407092	OpenSea	Promoter_Associated	BZRAP1;BZRAP1-AS1	BZRAP1	0.972646	2.45665639496105e-26	+
cg10511890	MEred	chr11	47416487	Island	Promoter_Associated		RP11-750H9.5	0.972645	2.45925763227083e-26	+
cg23924647	MEred	chr12	122227872	N_Shelf	Promoter_Associated	RHOF	RHOF;RP11-347I19.3	0.972468	2.78340538011726e-26	+
cg05249479	MEred	chr14	100542584	OpenSea	Promoter_Associated	EVL	CTD-2376I20.1;EVL	0.972361	3.00092738393031e-26	+
cg16661414	MEred	chr7	150329486	OpenSea	Promoter_Associated	GIMAP6	GIMAP6	0.972333	3.05995836602749e-26	+
cg27310710	MEred	chr12	124941781	S_Shore	Promoter_Associated	NCOR2	NCOR2	0.972252	3.23613438538038e-26	+
cg10390536	MEred	chr11	14926377	N_Shore	Promoter_Associated		CALCB	0.972098	3.59933990767121e-26	+
cg09531959	MEred	chr6	31554558	OpenSea	Promoter_Associated	LST1	LST1	0.972082	3.64014483122939e-26	+
cg16260696	MEred	chr11	67171200	S_Shelf	Promoter_Associated	TBC1D10C	TBC1D10C;PPP1CA	0.972071	3.66739891812874e-26	+
cg07190763	MEred	chr13	114894582	N_Shelf	Promoter_Associated	RASA3		0.971935	4.02760314955396e-26	+
cg26212328	MEred	chr12	46767665	S_Shore	Promoter_Associated	SLC38A2	SLC38A2	0.971747	4.57841139355903e-26	+
cg01301803	MEred	chr10	134143535	N_Shore	Promoter_Associated		STK32C	0.971666	4.83769843886169e-26	+
cg27209641	MEred	chr17	74994501	OpenSea	Promoter_Associated			0.971441	5.63291363227302e-26	+
cg05854272	MEred	chr8	8203962	OpenSea	Promoter_Associated	SGK223		0.971385	5.85072391048301e-26	+
cg20398399	MEred	chr3	183273807	OpenSea	Promoter_Associated	KLHL6	KLHL6	0.971372	5.90221322218395e-26	+
cg08617982	MEred	chr13	114814680	S_Shore	Promoter_Associated	RASA3		0.971369	5.91264825299826e-26	+
cg17821137	MEred	chr19	18202059	OpenSea	Promoter_Associated	IL12RB1		0.971192	6.66051568246851e-26	+
cg21226022	MEred	chr19	17862214	S_Shelf	Promoter_Associated	FCHO1	FCHO1	0.971048	7.32712988229899e-26	+
cg07244095	MEred	chr13	114833435	N_Shelf	Promoter_Associated	RASA3		0.970996	7.58787064577719e-26	+
cg18912520	MEred	chr6	41528623	Island	Promoter_Associated	FOXP4	FOXP4	0.970689	9.28902371883786e-26	+
cg01334831	MEred	chr13	114832833	N_Shelf	Promoter_Associated	RASA3		0.97059	9.91052273365155e-26	+
cg09493223	MEred	chr2	68962172	OpenSea	Promoter_Associated	ARHGAP25	ARHGAP25	0.970511	1.04409956676049e-25	+
cg20695297	MEred	chr19	3178844	Island	Promoter_Associated	S1PR4	S1PR4	0.970472	1.07089925668727e-25	+
cg08637147	MEred	chr20	50114303	OpenSea	Promoter_Associated	NFATC2		0.970354	1.15610276969958e-25	+
cg17557735	MEred	chr17	7240099	OpenSea	Promoter_Associated	ACAP1	ACAP1	0.970328	1.17546515795398e-25	+
cg15046675	MEred	chr19	49838777	N_Shelf	Promoter_Associated	CD37	CD37	0.970204	1.27359286522332e-25	+
cg10500173	MEred	chr8	38662868	OpenSea	Promoter_Associated	TACC1	TACC1	0.970167	1.30432101852544e-25	+
cg15607161	MEred	chr15	78361531	OpenSea	Promoter_Associated	TBC1D2B		0.970087	1.37338250410202e-25	+
cg09721047	MEred	chr2	68962012	OpenSea	Promoter_Associated	ARHGAP25	ARHGAP25	0.969909	1.53948871779139e-25	+
cg03087897	MEred	chr19	14550846	N_Shore	Promoter_Associated	PKN1	PKN1	0.969821	1.62883228664988e-25	+
cg23910693	MEred	chr22	42177218	OpenSea	Promoter_Associated	MEI1	MEI1	0.969737	1.71822720309805e-25	+
cg26395478	MEred	chr1	209929437	OpenSea	Promoter_Associated	TRAF3IP3	TRAF3IP3	0.969446	2.0653388503649e-25	+
cg19219778	MEred	chr12	55378638	OpenSea	Promoter_Associated	KIAA0748	TESPA1	0.969427	2.08994954621566e-25	+
cg02602086	MEred	chr15	81589105	OpenSea	Promoter_Associated	IL16	IL16	0.969422	2.09726418597974e-25	+
cg02997560	MEred	chr19	3180815	S_Shore	Promoter_Associated			0.969401	2.12494770442138e-25	+
cg08206267	MEred	chr19	17862104	S_Shelf	Promoter_Associated	FCHO1	FCHO1	0.969389	2.14069540220336e-25	+
cg16289449	MEred	chr11	63974162	N_Shore	Promoter_Associated	FERMT3	FERMT3	0.969228	2.36705048033981e-25	+
cg15394213	MEred	chr10	75625669	OpenSea	Promoter_Associated	CAMK2G	CAMK2G	0.969217	2.38378323344752e-25	+
cg27360210	MEred	chr19	39826923	OpenSea	Promoter_Associated	GMFG	GMFG	0.969194	2.41900506942962e-25	+
cg16644366	MEred	chr16	29674903	N_Shore	Promoter_Associated	SPN	SPN	0.968935	2.84028750902181e-25	+
cg15496474	MEred	chr17	40400573	OpenSea	Promoter_Associated	STAT5B	STAT5B	0.968907	2.89118999550265e-25	+
cg24069963	MEred	chr11	67172394	S_Shelf	Promoter_Associated	TBC1D10C	TBC1D10C;PPP1CA	0.968736	3.2110077168316e-25	+
cg23214480	MEred	chr11	6424058	OpenSea	Promoter_Associated	APBB1	APBB1	0.968697	3.28874315318724e-25	+
cg19836199	MEred	chr21	36421941	OpenSea	Promoter_Associated	RUNX1	RUNX1	0.968679	3.32693204687046e-25	+
cg24167037	MEred	chr21	46340776	OpenSea	Promoter_Associated	ITGB2	AL844908.5;ITGB2	0.96866	3.36579672398057e-25	+
cg26112797	MEred	chr17	56409011	OpenSea	Promoter_Associated	MIR142	MIR142	0.968637	3.41240177277617e-25	+
cg10522125	MEred	chr16	30483996	N_Shore	Promoter_Associated	ITGAL	ITGAL	0.968635	3.41676069337952e-25	+
cg27215100	MEred	chr17	80407590	N_Shore	Promoter_Associated	C17orf62	C17orf62	0.968598	3.49560801434827e-25	+
cg00922378	MEred	chr14	105527251	OpenSea	Promoter_Associated	GPR132	GPR132	0.968513	3.68189481528268e-25	+
cg14791317	MEred	chr11	57559965	OpenSea	Promoter_Associated	CTNND1;TMX2-CTNND1	RP11-691N7.6;CTNND1	0.968338	4.09684211149081e-25	+
cg09313931	MEred	chr6	149803444	OpenSea	Promoter_Associated	ZC3H12D	ZC3H12D	0.96824	4.34539146741995e-25	+
cg03190513	MEred	chr6	11382675	OpenSea	Promoter_Associated	NEDD9	NEDD9	0.968137	4.62484400654075e-25	+
cg03549705	MEred	chr16	29674618	N_Shore	Promoter_Associated	SPN	SPN;AC009133.19	0.968033	4.92451816266235e-25	+
cg09511190	MEred	chr17	33416862	S_Shore	Promoter_Associated	RFFL	RFFL	0.968018	4.9700530482386e-25	+
cg16137493	MEred	chr7	37382349	OpenSea	Promoter_Associated	ELMO1	ELMO1	0.967938	5.2140273358834e-25	+
cg07337290	MEred	chr16	28505320	S_Shore	Promoter_Associated	APOB48R	CLN3;APOBR	0.967805	5.64507660855792e-25	+
cg12005186	MEred	chr11	63973952	N_Shore	Promoter_Associated	FERMT3	FERMT3	0.967692	6.03896182773626e-25	+
cg10530767	MEred	chr17	56409028	OpenSea	Promoter_Associated	MIR142	MIR142	0.967673	6.10631618081942e-25	+
cg07388018	MEred	chr17	38721888	OpenSea	Promoter_Associated	CCR7	CCR7	0.967654	6.17410060138281e-25	+
cg02554168	MEred	chr12	55378621	OpenSea	Promoter_Associated	KIAA0748	TESPA1	0.967541	6.60279532668779e-25	+
cg08596591	MEred	chr9	95726233	OpenSea	Promoter_Associated	FGD3	FGD3	0.967344	7.41810608926002e-25	+
cg01798213	MEred	chr9	94668578	OpenSea	Promoter_Associated	ROR2	ROR2	0.967315	7.54415563945354e-25	+
cg15242225	MEred	chr21	36421857	OpenSea	Promoter_Associated	RUNX1	RUNX1	0.967272	7.73871758039856e-25	+
cg20685713	MEred	chr1	156066986	OpenSea	Promoter_Associated		LMNA	0.967223	7.96174157186629e-25	+
cg18621299	MEred	chr14	100531591	OpenSea	Promoter_Associated	EVL	EVL;CTD-2376I20.1	0.967203	8.0595634967265e-25	+
cg15569052	MEred	chr4	2814122	OpenSea	Promoter_Associated	SH3BP2	SH3BP2	0.967128	8.41891948223154e-25	+
cg01142417	MEred	chr17	47287931	OpenSea	Promoter_Associated	GNGT2;ABI3	GNGT2;ABI3	0.966977	9.19349145535042e-25	+
cg14155190	MEred	chr2	143886585	OpenSea	Promoter_Associated	ARHGAP15	ARHGAP15	0.966932	9.43853316364267e-25	+
cg09606470	MEred	chr3	183273557	OpenSea	Promoter_Associated	KLHL6	KLHL6	0.966897	9.63183391353214e-25	+
cg11528914	MEred	chr5	169724768	OpenSea	Promoter_Associated	LCP2	LCP2	0.966719	1.06744251282085e-24	+
cg20777796	MEred	chr7	1980117	S_Shore	Promoter_Associated	MAD1L1	MAD1L1	0.966697	1.08095822163792e-24	+
cg04122815	MEred	chr5	43039592	N_Shore	Promoter_Associated	C5orf39	CTD-2201E18.3	0.966501	1.20987062693323e-24	+
cg20103124	MEred	chr13	31309625	OpenSea	Promoter_Associated	ALOX5AP	ALOX5AP	0.966441	1.25242049621576e-24	+
cg01456691	MEred	chr6	11382556	OpenSea	Promoter_Associated	NEDD9	NEDD9	0.966416	1.27073000552815e-24	+
cg19239041	MEred	chr20	4795444	OpenSea	Promoter_Associated	RASSF2	RASSF2	0.966404	1.27890344573791e-24	+
cg19408145	MEred	chr1	160681530	OpenSea	Promoter_Associated	CD48	CD48	0.966389	1.28991290685822e-24	+
cg13821008	MEred	chr2	175499113	OpenSea	Promoter_Associated	WIPF1	WIPF1;AC018890.6	0.966162	1.46825414488477e-24	+
cg06385449	MEred	chr11	63974123	N_Shore	Promoter_Associated	FERMT3	FERMT3	0.966004	1.60588930858797e-24	+
cg01997629	MEred	chr1	209929622	OpenSea	Promoter_Associated	TRAF3IP3	TRAF3IP3	0.966002	1.60770030019097e-24	+
cg15559674	MEred	chr6	149803426	OpenSea	Promoter_Associated	ZC3H12D	ZC3H12D	0.965995	1.61362263484352e-24	+
cg23728619	MEred	chr19	19570695	OpenSea	Promoter_Associated	GATAD2A	GATAD2A	0.965826	1.77455878846739e-24	+
cg02064724	MEred	chr14	74179953	N_Shore	Promoter_Associated	PNMA1	PNMA1	0.96578	1.82102856216742e-24	+
cg02368064	MEred	chr17	66342776	OpenSea	Promoter_Associated	ARSG	ARSG	0.965727	1.87636551904919e-24	+
cg10877667	MEred	chr1	247579439	OpenSea	Promoter_Associated	NLRP3	NLRP3	0.965647	1.96256276262268e-24	+
cg07418215	MEred	chr19	6802673	OpenSea	Promoter_Associated	VAV1		0.965302	2.3765513114773e-24	+
cg25645028	MEred	chr18	13465292	OpenSea	Promoter_Associated	LDLRAD4		0.965235	2.46643930710922e-24	+
cg11638071	MEred	chr17	56405967	S_Shelf	Promoter_Associated	BZRAP1	BZRAP1	0.965225	2.48008639171479e-24	+
cg06038843	MEred	chr16	29674113	N_Shore	Promoter_Associated	SPN	SPN;AC009133.19	0.96517	2.55686995363598e-24	+
cg09709123	MEred	chr22	42177262	OpenSea	Promoter_Associated	MEI1	MEI1	0.965154	2.57845302691513e-24	+
cg11737334	MEred	chr19	17862210	S_Shelf	Promoter_Associated	FCHO1	FCHO1	0.965071	2.69995177711101e-24	+
cg16725607	MEred	chr3	183273758	OpenSea	Promoter_Associated	KLHL6	KLHL6	0.965062	2.71343682672316e-24	+
cg04889100	MEred	chr17	66342801	OpenSea	Promoter_Associated	ARSG	ARSG	0.964945	2.89281798040815e-24	+
cg00916635	MEred	chr1	114414312	OpenSea	Promoter_Associated	PTPN22	PTPN22;RP5-1073O3.5	0.964883	2.99244100671597e-24	+
cg12883629	MEred	chr6	25042497	OpenSea	Promoter_Associated		FAM65B;RP3-425P12.5	0.96488	2.99755623908391e-24	+
cg21661974	MEred	chr7	25660041	OpenSea	Promoter_Associated		AC003090.1	0.964841	3.06262240466112e-24	+
cg08075204	MEred	chr12	51718112	OpenSea	Promoter_Associated	BIN2	BIN2	0.964826	3.08656123918784e-24	+
cg01710351	MEred	chr1	160617092	OpenSea	Promoter_Associated	SLAMF1	SLAMF1	0.964813	3.10842262507522e-24	+
cg26552754	MEred	chr6	149803547	OpenSea	Promoter_Associated	ZC3H12D	ZC3H12D	0.964794	3.14133414652246e-24	+
cg09998365	MEred	chr22	37638821	OpenSea	Promoter_Associated	RAC2	RAC2	0.964684	3.33458057314036e-24	+
cg22553423	MEred	chr2	68961955	OpenSea	Promoter_Associated	ARHGAP25	ARHGAP25	0.964602	3.48641147582798e-24	+
cg11546385	MEred	chr11	269375	OpenSea	Promoter_Associated			0.964448	3.79031766570222e-24	+
cg22317846	MEred	chr19	17862385	S_Shelf	Promoter_Associated	FCHO1	FCHO1	0.964403	3.88196071199576e-24	+
cg08205639	MEred	chr5	43040174	N_Shore	Promoter_Associated	C5orf39	CTD-2201E18.3;ANXA2R	0.964384	3.92316020052117e-24	+
cg26914803	MEred	chr9	128592217	OpenSea	Promoter_Associated	PBX3	PBX3	0.964274	4.16226076063896e-24	+
cg13799986	MEred	chr9	139686745	S_Shore	Promoter_Associated	TMEM141	TMEM141	0.964267	4.17701093652403e-24	+
cg25070482	MEred	chr2	69001991	OpenSea	Promoter_Associated	ARHGAP25	ARHGAP25	0.964124	4.51085974401191e-24	+
cg24384195	MEred	chr7	106505370	N_Shelf	Promoter_Associated	PIK3CG	PIK3CG	0.963968	4.90009131827061e-24	+
cg17232722	MEred	chr19	3178607	N_Shore	Promoter_Associated	S1PR4	S1PR4	0.963865	5.17610850932048e-24	+
cg13840520	MEred	chr15	81589248	OpenSea	Promoter_Associated	IL16	IL16	0.963777	5.42371162430985e-24	+
cg22739283	MEred	chr16	30393932	S_Shelf	Promoter_Associated	SEPT1;ZNF48	SEPT1;ZNF48	0.963734	5.54997933818455e-24	+
cg14729148	MEred	chr10	11208339	S_Shore	Promoter_Associated	CUGBP2	CELF2	0.963712	5.61255404154446e-24	+
cg17936488	MEred	chr9	134151519	N_Shore	Promoter_Associated	FAM78A	FAM78A	0.963705	5.63422104528359e-24	+
cg02563407	MEred	chr11	269468	OpenSea	Promoter_Associated			0.96369	5.67935741574408e-24	+
cg13214190	MEred	chr7	106505914	N_Shelf	Promoter_Associated	PIK3CG	PIK3CG	0.963534	6.16723635736999e-24	+
cg05783290	MEred	chr7	150383337	OpenSea	Promoter_Associated	GIMAP2	GIMAP2	0.963468	6.38450914771572e-24	+
cg11558566	MEred	chr19	7413805	OpenSea	Promoter_Associated		CTB-133G6.1	0.963433	6.50208165088098e-24	+
cg05547778	MEred	chr15	40600279	OpenSea	Promoter_Associated	PLCB2	PLCB2	0.963387	6.66010251348093e-24	+
cg13292196	MEred	chr21	46341009	OpenSea	Promoter_Associated	ITGB2;ITGB2-AS1	AL844908.5;ITGB2	0.963361	6.75185193602292e-24	+
cg03604067	MEred	chr7	1980273	S_Shore	Promoter_Associated	MAD1L1	MAD1L1	0.963211	7.30317427932872e-24	+
cg09829580	MEred	chr21	46340833	OpenSea	Promoter_Associated	ITGB2	AL844908.5;ITGB2	0.963064	7.88342595347865e-24	+
cg02042997	MEred	chr16	28505886	N_Shelf	Promoter_Associated	APOB48R	CLN3;APOBR	0.963009	8.10851682187713e-24	+
cg19769411	MEred	chr2	182322898	Island	Promoter_Associated	ITGA4	ITGA4	0.962999	8.15345670005241e-24	+
cg13329217	MEred	chr11	63975481	S_Shore	Promoter_Associated	FERMT3	FERMT3	0.962995	8.17044322529814e-24	+
cg08337633	MEred	chr7	55602109	OpenSea	Promoter_Associated	VOPP1	VOPP1	0.962984	8.21454357151431e-24	+
cg01829945	MEred	chr2	192540664	N_Shore	Promoter_Associated			0.962972	8.26606861219338e-24	+
cg12937434	MEred	chr17	56405948	S_Shelf	Promoter_Associated	BZRAP1	BZRAP1	0.962867	8.72776294781786e-24	+
cg21188037	MEred	chr7	45018658	OpenSea	Promoter_Associated	MYO1G	MYO1G	0.962854	8.7863699241304e-24	+
cg03190661	MEred	chr17	76126702	N_Shore	Promoter_Associated	TMC8;TMC6	TMC6;TMC8	0.962684	9.59228225590211e-24	+
cg20303441	MEred	chr2	25496390	N_Shelf	Promoter_Associated	DNMT3A		0.962677	9.62612727685711e-24	+
cg16795830	MEred	chr6	31554199	OpenSea	Promoter_Associated	LST1	LST1	0.962522	1.04202150275043e-23	+
cg07368817	MEred	chr17	16318860	OpenSea	Promoter_Associated	TRPV2	TRPV2	0.962458	1.07663191309212e-23	+
cg03436397	MEred	chr7	102067162	OpenSea	Promoter_Associated			0.962261	1.19015232254486e-23	+
cg08494754	MEred	chr9	134146104	OpenSea	Promoter_Associated	FAM78A	FAM78A	0.962246	1.19912140788499e-23	+
cg10126903	MEred	chr16	29675214	N_Shore	Promoter_Associated	SPN		0.962241	1.20243746005474e-23	+
cg00971789	MEred	chr17	66342787	OpenSea	Promoter_Associated	ARSG	ARSG	0.962094	1.29530937107447e-23	+
cg26549174	MEred	chr19	10381355	Island	Promoter_Associated	ICAM1	ICAM1	0.962037	1.33343115171002e-23	+
cg24783510	MEred	chr19	17862150	S_Shelf	Promoter_Associated	FCHO1	FCHO1	0.962024	1.34170224939527e-23	+
cg06821120	MEred	chr3	50375459	Island	Promoter_Associated	RASSF1	RASSF1	0.961973	1.37667984716045e-23	+
cg21376733	MEred	chr12	54891636	OpenSea	Promoter_Associated	NCKAP1L	NCKAP1L	0.961951	1.39241028217992e-23	+
cg09238677	MEred	chr12	8218922	OpenSea	Promoter_Associated	C3AR1	C3AR1;NECAP1	0.961867	1.45251966423139e-23	+
cg08849829	MEred	chr12	55378884	OpenSea	Promoter_Associated	TESPA1	TESPA1	0.961765	1.52862960113351e-23	+
cg08080195	MEred	chr2	37875836	OpenSea	Promoter_Associated	CDC42EP3	CDC42EP3	0.961653	1.61703760289406e-23	+
cg04835995	MEred	chr8	102149838	OpenSea	Promoter_Associated		7SK	0.961465	1.77563865049943e-23	+
cg12416569	MEred	chr7	45018757	OpenSea	Promoter_Associated	MYO1G	MYO1G	0.961256	1.96887484692708e-23	+
cg06129423	MEred	chr16	29674464	N_Shore	Promoter_Associated	SPN	SPN;AC009133.19	0.961231	1.99423161983624e-23	+
cg04351205	MEred	chr2	143886326	OpenSea	Promoter_Associated	ARHGAP15	ARHGAP15	0.961206	2.01880035023205e-23	+
cg09344348	MEred	chr6	170581085	Island	Promoter_Associated			0.96112	2.10614272783902e-23	+
cg18750756	MEred	chr17	4337231	OpenSea	Promoter_Associated	SPNS3	SPNS3	0.961062	2.16752154210571e-23	+
cg06401459	MEred	chr9	134128240	OpenSea	Promoter_Associated			0.960991	2.24353967902642e-23	+
cg15198648	MEred	chr12	109010882	OpenSea	Promoter_Associated			0.960953	2.28571663331827e-23	+
cg09782763	MEred	chr1	31230737	OpenSea	Promoter_Associated	LAPTM5	LAPTM5	0.960879	2.3704085530479e-23	+
cg14176836	MEred	chr16	30484218	N_Shore	Promoter_Associated	ITGAL	ITGAL	0.960792	2.47308860226443e-23	+
cg26102475	MEred	chr19	39826821	OpenSea	Promoter_Associated	GMFG	GMFG	0.960681	2.61184674742036e-23	+
cg18884865	MEred	chr3	151911580	OpenSea	Promoter_Associated			0.960652	2.64866808405322e-23	+
cg04915566	MEred	chr21	36421472	OpenSea	Promoter_Associated	RUNX1	RUNX1	0.960609	2.70444795399881e-23	+
cg12431401	MEred	chr19	39369277	OpenSea	Promoter_Associated	SIRT2;RINL	RINL;SIRT2	0.960568	2.75896809077342e-23	+
cg17833833	MEred	chr1	28195744	N_Shelf	Promoter_Associated			0.960561	2.76821639636714e-23	+
cg10938702	MEred	chr5	43039867	N_Shore	Promoter_Associated	C5orf39	CTD-2201E18.3	0.960551	2.78205090828279e-23	+
cg16903782	MEred	chr12	55378654	OpenSea	Promoter_Associated	KIAA0748	TESPA1	0.960543	2.79200351138284e-23	+
cg02436686	MEred	chr19	39826150	OpenSea	Promoter_Associated	GMFG		0.960221	3.26274008010895e-23	+
cg27659622	MEred	chr6	108145539	OpenSea	Promoter_Associated	SCML4	SCML4	0.960209	3.28100865712527e-23	+
cg18732899	MEred	chr10	7526707	OpenSea	Promoter_Associated			0.960167	3.34878663948887e-23	+
cg11388878	MEred	chr14	100531597	OpenSea	Promoter_Associated	EVL	EVL;CTD-2376I20.1	0.960147	3.3801563248688e-23	+
cg22382309	MEred	chr9	95726447	OpenSea	Promoter_Associated	FGD3	FGD3	0.959972	3.67733706824217e-23	+
cg17036418	MEred	chr17	33417113	S_Shore	Promoter_Associated	RFFL	RFFL	0.959966	3.68677786940294e-23	+
cg09754663	MEred	chr8	28918446	OpenSea	Promoter_Associated		HMBOX1	0.959956	3.70530523595111e-23	+
cg00041401	MEred	chr1	114414408	OpenSea	Promoter_Associated	PTPN22	PTPN22;RP5-1073O3.5	0.959887	3.82875591211439e-23	+
cg14791221	MEred	chr5	14595490	OpenSea	Promoter_Associated	FAM105A		0.959668	4.24992262902474e-23	+
cg08574993	MEred	chr16	30485296	N_Shore	Promoter_Associated	ITGAL	ITGAL	0.959547	4.50031179326072e-23	+
cg08923160	MEred	chr16	28505487	S_Shore	Promoter_Associated	APOB48R	CLN3;APOBR	0.959487	4.62895904225316e-23	+
cg08288130	MEred	chr8	21771540	S_Shore	Promoter_Associated	DOK2	DOK2	0.959357	4.92170343958887e-23	+
cg23737737	MEred	chr12	6665370	S_Shore	Promoter_Associated	IFFO1	IFFO1	0.959287	5.08802461330645e-23	+
cg25515269	MEred	chr2	182321373	N_Shore	Promoter_Associated	ITGA4	ITGA4	0.959158	5.40424030547301e-23	+
cg13554586	MEred	chr10	94450712	S_Shore	Promoter_Associated	HHEX	HHEX	0.959131	5.4741000628315e-23	+
cg18005394	MEred	chr12	57870490	S_Shore	Promoter_Associated	ARHGAP9	MARS;ARHGAP9	0.959088	5.58568344901247e-23	+
cg23503775	MEred	chr6	108145601	OpenSea	Promoter_Associated	SCML4	SCML4	0.958935	5.99805278698092e-23	+
cg10402417	MEred	chr11	67171476	S_Shelf	Promoter_Associated	TBC1D10C	TBC1D10C;PPP1CA	0.9589	6.09610430881798e-23	+
cg03852656	MEred	chr3	186525224	S_Shore	Promoter_Associated	RFC4	RP11-573D15.3;RFC4	0.958824	6.31487721577527e-23	+
cg19797087	MEred	chr3	183273442	OpenSea	Promoter_Associated	KLHL6	KLHL6	0.958792	6.40964685067545e-23	+
cg21418575	MEred	chr3	50375467	Island	Promoter_Associated	RASSF1	RASSF1	0.958717	6.63702643877313e-23	+
cg17341404	MEred	chr11	269327	OpenSea	Promoter_Associated			0.958703	6.68190224985951e-23	+
cg13065507	MEred	chr6	3023676	OpenSea	Promoter_Associated		RP1-90J20.11	0.958659	6.81708575722757e-23	+
cg17605084	MEred	chr12	54891491	OpenSea	Promoter_Associated	NCKAP1L	NCKAP1L	0.95864	6.87722085822345e-23	+
cg22793129	MEred	chr19	2085297	OpenSea	Promoter_Associated	MOBKL2A	MOB3A	0.958633	6.90023587029891e-23	+
cg00017461	MEred	chr22	30663316	OpenSea	Promoter_Associated	OSM	OSM;MTMR3	0.958626	6.92137946350114e-23	+
cg14297707	MEred	chr8	8203852	OpenSea	Promoter_Associated	SGK223		0.958621	6.94040364622994e-23	+
cg01683757	MEred	chr5	169720600	OpenSea	Promoter_Associated	LCP2	LCP2	0.958409	7.65182604735592e-23	+
cg27365426	MEred	chr2	143886372	OpenSea	Promoter_Associated	ARHGAP15	ARHGAP15	0.958393	7.70927302806559e-23	+
cg23543318	MEred	chr4	1195845	OpenSea	Promoter_Associated	LOC100130872;LOC100130872-SPON2	SPON2;AC092535.1	0.958285	8.09797779262766e-23	+
cg05603896	MEred	chr6	108145574	OpenSea	Promoter_Associated	SCML4	SCML4	0.958278	8.12738846381773e-23	+
cg02030929	MEred	chr16	29676003	Island	Promoter_Associated	SPN		0.958246	8.24621600542295e-23	+
cg26285698	MEred	chr16	29757334	OpenSea	Promoter_Associated	C16orf54	AC009133.17;C16orf54	0.958201	8.41798065477626e-23	+
cg27086497	MEred	chr9	132891134	OpenSea	Promoter_Associated	GPR107	GPR107;RP11-88G17.2	0.958136	8.6732040507717e-23	+
cg13110781	MEred	chr19	39108836	N_Shore	Promoter_Associated	MAP4K1;EIF3K	MAP4K1;EIF3K	0.958059	8.9804842585468e-23	+
cg00240653	MEred	chr12	55378411	OpenSea	Promoter_Associated	KIAA0748	TESPA1	0.95798	9.31216031637235e-23	+
cg01791607	MEred	chr7	106505858	N_Shelf	Promoter_Associated	PIK3CG	PIK3CG	0.957925	9.54737449697004e-23	+
cg09761080	MEred	chr6	31554548	OpenSea	Promoter_Associated	LST1	LST1	0.957906	9.62895840210556e-23	+
cg23553480	MEred	chr2	233925275	Island	Promoter_Associated	INPP5D	INPP5D	0.957843	9.91010114307316e-23	+
cg03649649	MEred	chr17	56408197	OpenSea	Promoter_Associated			0.957838	9.93185236878981e-23	+
cg27111050	MEred	chr2	139260866	S_Shore	Promoter_Associated	SPOPL	SPOPL	0.95782	1.00141731507113e-22	+
cg26605006	MEred	chr16	30197364	S_Shelf	Promoter_Associated	CORO1A	RP11-455F5.5;CORO1A	0.957772	1.02312351105307e-22	+
cg14016406	MEred	chr3	32474566	OpenSea	Promoter_Associated	CMTM7		0.957692	1.06113762422807e-22	+
cg00833795	MEred	chr11	2323304	OpenSea	Promoter_Associated	C11orf21;TSPAN32	C11orf21;TSPAN32	0.957502	1.15563405586998e-22	+
cg13558774	MEred	chr4	1196025	OpenSea	Promoter_Associated	LOC100130872;LOC100130872-SPON2	SPON2;AC092535.1	0.957455	1.18079741126821e-22	+
cg18860398	MEred	chr6	35279650	OpenSea	Promoter_Associated	DEF6	DEF6	0.957434	1.19151627096585e-22	+
cg11296933	MEred	chr2	143886567	OpenSea	Promoter_Associated	ARHGAP15	ARHGAP15	0.957281	1.27617755694228e-22	+
cg10932874	MEred	chr12	58135981	S_Shelf	Promoter_Associated	AGAP2	TSPAN31;AGAP2	0.957072	1.40137839073027e-22	+
cg13575601	MEred	chr2	68962431	OpenSea	Promoter_Associated	ARHGAP25	ARHGAP25	0.95707	1.40235918842318e-22	+
cg22218566	MEred	chr5	140985440	OpenSea	Promoter_Associated	DIAPH1	DIAPH1	0.956907	1.50759122225565e-22	+
cg08191854	MEred	chr21	45773294	OpenSea	Promoter_Associated	TRPM2	TRPM2	0.956864	1.53657385200327e-22	+
cg00149213	MEred	chr1	160617124	OpenSea	Promoter_Associated	SLAMF1	SLAMF1	0.956863	1.53743312711302e-22	+
cg12527995	MEred	chr1	53103294	S_Shelf	Promoter_Associated	FAM159A	FAM159A	0.956839	1.55380851759093e-22	+
cg23093496	MEred	chr16	29757323	OpenSea	Promoter_Associated	C16orf54	C16orf54;AC009133.17	0.956834	1.55717611420494e-22	+
cg05767930	MEred	chr12	122227536	N_Shelf	Promoter_Associated	RHOF	RHOF;RP11-347I19.3	0.95682	1.56730573435395e-22	+
cg23473401	MEred	chr16	23875039	OpenSea	Promoter_Associated	PRKCB	PRKCB	0.956744	1.62070360179246e-22	+
cg23627134	MEred	chr2	143886375	OpenSea	Promoter_Associated	ARHGAP15	ARHGAP15	0.956685	1.66359079383262e-22	+
cg07474957	MEred	chr6	30650844	N_Shelf	Promoter_Associated	KIAA1949	PPP1R18	0.956676	1.6702902742689e-22	+
cg04167833	MEred	chr5	169724831	OpenSea	Promoter_Associated	LCP2	LCP2	0.95667	1.67443437876122e-22	+
cg17126142	MEred	chr6	73329988	N_Shore	Promoter_Associated			0.956599	1.72787685639507e-22	+
cg17067993	MEred	chr17	38721675	OpenSea	Promoter_Associated	CCR7	CCR7	0.956578	1.74378402252e-22	+
cg03983223	MEred	chr2	175499283	OpenSea	Promoter_Associated	WIPF1	WIPF1;AC018890.6	0.956568	1.75154870243797e-22	+
cg16623478	MEred	chr16	88767191	S_Shore	Promoter_Associated	RNF166	RNF166	0.956453	1.84187901291219e-22	+
cg14191161	MEred	chr3	183273494	OpenSea	Promoter_Associated	KLHL6	KLHL6	0.956437	1.8549265130836e-22	+
cg14050053	MEred	chr17	33416834	S_Shore	Promoter_Associated	RFFL	RFFL	0.956416	1.87253835908382e-22	+
cg08269714	MEred	chr9	130541778	OpenSea	Promoter_Associated	SH2D3C	SH2D3C	0.956382	1.89998203304114e-22	+
cg19746307	MEred	chr3	4910688	S_Shore	Promoter_Associated			0.956377	1.90446108669551e-22	+
cg12093662	MEred	chr2	69001870	OpenSea	Promoter_Associated	ARHGAP25	ARHGAP25	0.95635	1.92727676604392e-22	+
cg18503195	MEred	chr3	151911602	OpenSea	Promoter_Associated			0.956319	1.95356608789629e-22	+
cg22436753	MEred	chr1	209929546	OpenSea	Promoter_Associated	TRAF3IP3	TRAF3IP3	0.956308	1.96257353370114e-22	+
cg24691453	MEred	chr1	153518384	OpenSea	Promoter_Associated	S100A4	S100A4	0.956288	1.98030813712028e-22	+
cg20468939	MEred	chr19	14550855	N_Shore	Promoter_Associated	PKN1	PKN1	0.956183	2.07326908488501e-22	+
cg17165848	MEred	chr2	175462452	OpenSea	Promoter_Associated	WIPF1	WIPF1;AC018890.6	0.956133	2.11852899956183e-22	+
cg06577710	MEred	chr3	121379745	OpenSea	Promoter_Associated	HCLS1	HCLS1	0.955988	2.25701037799721e-22	+
cg18555277	MEred	chr6	170581248	S_Shore	Promoter_Associated			0.955902	2.34243266049879e-22	+
cg13933921	MEred	chr16	29674427	N_Shore	Promoter_Associated	SPN	SPN;AC009133.19	0.9559	2.34416272820654e-22	+
cg17039369	MEred	chr21	46341006	OpenSea	Promoter_Associated	ITGB2	AL844908.5;ITGB2	0.955845	2.40043260948832e-22	+
cg08972273	MEred	chr5	130588660	OpenSea	Promoter_Associated		CDC42SE2	0.955833	2.41292941222086e-22	+
cg06183333	MEred	chr12	118797525	OpenSea	Promoter_Associated	TAOK3	TAOK3	0.955817	2.43009491102042e-22	+
cg15120732	MEred	chr6	73330106	N_Shore	Promoter_Associated	KCNQ5	KCNQ5	0.955786	2.46325446469309e-22	+
cg15710742	MEred	chr2	240302888	OpenSea	Promoter_Associated	HDAC4	HDAC4	0.955766	2.4844228772969e-22	+
cg10571987	MEred	chr6	41528395	Island	Promoter_Associated	FOXP4	FOXP4	0.955698	2.55842342026313e-22	+
cg01144086	MEred	chr16	50715260	OpenSea	Promoter_Associated	SNX20	SNX20	0.955647	2.61467096588825e-22	+
cg00449000	MEred	chr9	132650648	N_Shore	Promoter_Associated	FNBP1	FNBP1	0.955552	2.72390805541071e-22	+
cg01381288	MEred	chr16	67278614	N_Shore	Promoter_Associated	FHOD1	FHOD1;SLC9A5	0.955476	2.81484791905819e-22	+
cg02326386	MEred	chr19	2085286	OpenSea	Promoter_Associated	MOBKL2A	MOB3A	0.955431	2.86963727430655e-22	+
cg10464462	MEred	chr17	33417059	S_Shore	Promoter_Associated	RFFL	RFFL	0.955412	2.89273749634311e-22	+
cg04126261	MEred	chr2	233925181	Island	Promoter_Associated	INPP5D	INPP5D	0.955291	3.04657494664397e-22	+
cg18081425	MEred	chr2	234327811	OpenSea	Promoter_Associated	DGKD	DGKD	0.955263	3.08364433201333e-22	+
cg09314421	MEred	chr8	21771252	S_Shore	Promoter_Associated	DOK2	DOK2	0.955245	3.10721172149622e-22	+
cg13806966	MEred	chr9	139923567	N_Shore	Promoter_Associated	ABCA2;C9orf139	C9orf139;ABCA2	0.955227	3.13062636508663e-22	+
cg20552468	MEred	chr17	79259699	S_Shore	Promoter_Associated	SLC38A10	SLC38A10	0.955112	3.28857287533641e-22	+
cg20802276	MEred	chr21	34588476	OpenSea	Promoter_Associated			0.955052	3.37241717163546e-22	+
cg13978689	MEred	chr1	160549261	OpenSea	Promoter_Associated	CD84	CD84	0.95497	3.49182222772792e-22	+
cg00141162	MEred	chr3	121379777	OpenSea	Promoter_Associated	HCLS1	HCLS1	0.954852	3.67178975085857e-22	+
cg06114334	MEred	chr7	154997361	OpenSea	Promoter_Associated			0.95482	3.72203226482534e-22	+
cg03732056	MEred	chr8	21771059	S_Shore	Promoter_Associated	DOK2	DOK2	0.95478	3.78432239109553e-22	+
cg20601481	MEred	chr11	67055786	N_Shore	Promoter_Associated	ANKRD13D	ANKRD13D	0.954734	3.85985342288585e-22	+
cg00064172	MEred	chr5	171602655	OpenSea	Promoter_Associated	STK10		0.954667	3.96923377869653e-22	+
cg00356694	MEred	chr17	4337202	OpenSea	Promoter_Associated	SPNS3	SPNS3	0.954639	4.01646687868137e-22	+
cg25546991	MEred	chr2	96811841	S_Shore	Promoter_Associated	DUSP2	DUSP2;AC012307.2	0.954544	4.1808362360979e-22	+
cg08818984	MEred	chr5	142814827	OpenSea	Promoter_Associated	NR3C1	NR3C1	0.954518	4.22684498274998e-22	+
cg18054725	MEred	chr19	10450472	OpenSea	Promoter_Associated	ICAM3	ICAM3	0.954483	4.28855741616739e-22	+
cg19466818	MEred	chr17	56409534	OpenSea	Promoter_Associated	MIR142	MIR142	0.95446	4.32963869667234e-22	+
cg14059221	MEred	chr17	28803808	N_Shore	Promoter_Associated	GOSR1	GOSR1	0.954378	4.48171221176354e-22	+
cg24265771	MEred	chr5	176856550	S_Shelf	Promoter_Associated	GRK6	GRK6	0.954191	4.84474658653682e-22	+
cg16321975	MEred	chr2	233924852	N_Shore	Promoter_Associated	INPP5D	INPP5D	0.954104	5.02369305604826e-22	+
cg00242035	MEred	chr11	47416358	Island	Promoter_Associated		RP11-750H9.5	0.954017	5.20975674868336e-22	+
cg20369287	MEred	chr20	56194242	OpenSea	Promoter_Associated	ZBP1	ZBP1	0.953921	5.42125079556518e-22	+
cg07751372	MEred	chr11	67035915	S_Shore	Promoter_Associated	ADRBK1		0.953834	5.61972679552303e-22	+
cg05262335	MEred	chr6	159466062	OpenSea	Promoter_Associated	TAGAP	TAGAP	0.953733	5.85930429751912e-22	+
cg02914427	MEred	chr16	29674184	N_Shore	Promoter_Associated	SPN	SPN;AC009133.19	0.953712	5.90930811789435e-22	+
cg01683243	MEred	chr2	234327934	OpenSea	Promoter_Associated	DGKD	DGKD	0.953691	5.96146872654176e-22	+
cg02987264	MEred	chr21	43482721	OpenSea	Promoter_Associated	UMODL1	UMODL1;TMPRSS3	0.953494	6.46442519247414e-22	+
cg06980053	MEred	chr3	50375674	S_Shore	Promoter_Associated	RASSF1	RASSF1	0.953449	6.58540400846271e-22	+
cg06083624	MEred	chr2	101197565	OpenSea	Promoter_Associated			0.953427	6.64342379592832e-22	+
cg11549417	MEred	chr13	114814643	S_Shore	Promoter_Associated	RASA3		0.953305	6.9845412248288e-22	+
cg00702417	MEred	chr1	6054867	S_Shore	Promoter_Associated		KCNAB2	0.953257	7.12353879901606e-22	+
cg17661906	MEred	chr2	69002174	OpenSea	Promoter_Associated	ARHGAP25	ARHGAP25	0.95324	7.17260484653302e-22	+
cg27195914	MEred	chr16	66907460	S_Shore	Promoter_Associated		NAE1	0.953194	7.30653455076438e-22	+
cg12117011	MEred	chr20	24008071	OpenSea	Promoter_Associated			0.953182	7.34484536193995e-22	+
cg12499211	MEred	chr1	156786643	S_Shelf	Promoter_Associated	NTRK1;SH2D2A	SH2D2A;NTRK1	0.953166	7.39199648156506e-22	+
cg16863795	MEred	chr17	79259536	Island	Promoter_Associated	SLC38A10	SLC38A10	0.953166	7.39208073418094e-22	+
cg20732076	MEred	chr6	42335231	OpenSea	Promoter_Associated	TRERF1	TRERF1	0.953161	7.40718284617917e-22	+
cg02454488	MEred	chr9	123834617	N_Shelf	Promoter_Associated			0.952952	8.06216055474522e-22	+
cg08543623	MEred	chr18	3247013	N_Shore	Promoter_Associated	MYL12A	MYL12A	0.952936	8.11704296488892e-22	+
cg20502797	MEred	chr9	101881628	OpenSea	Promoter_Associated	TGFBR1	TGFBR1	0.952887	8.27846462479767e-22	+
cg10614217	MEred	chr3	46580449	OpenSea	Promoter_Associated	LRRC2		0.952776	8.66019086663401e-22	+
cg12353452	MEred	chr12	51717865	OpenSea	Promoter_Associated	BIN2	BIN2	0.952749	8.7548298519397e-22	+
cg08564318	MEred	chr6	37018159	OpenSea	Promoter_Associated			0.95273	8.82046137688827e-22	+
cg22111043	MEred	chr7	45019005	OpenSea	Promoter_Associated	MYO1G	MYO1G	0.952667	9.04689110857031e-22	+
cg26811313	MEred	chr7	1959989	OpenSea	Promoter_Associated	MAD1L1		0.952646	9.12582597320861e-22	+
cg17788475	MEred	chr3	186525220	S_Shore	Promoter_Associated	RFC4	RP11-573D15.3;RFC4	0.952604	9.28096173070624e-22	+
cg07119472	MEred	chr12	51718011	OpenSea	Promoter_Associated	BIN2	BIN2	0.952517	9.61291516086574e-22	+
cg16332159	MEred	chr16	28505959	N_Shelf	Promoter_Associated	APOB48R	CLN3;APOBR	0.952464	9.81945538322643e-22	+
cg13292636	MEred	chr8	21771258	S_Shore	Promoter_Associated	DOK2	DOK2	0.95245	9.87336650135655e-22	+
cg11947162	MEred	chr2	61653627	OpenSea	Promoter_Associated	USP34		0.952434	9.93732368740964e-22	+
cg03726628	MEred	chr1	6088407	S_Shore	Promoter_Associated	KCNAB2	KCNAB2	0.952413	1.00194297019889e-21	+
cg20943461	MEred	chr17	76126886	N_Shore	Promoter_Associated	TMC8;TMC6	TMC6;TMC8	0.952325	1.03790411506455e-21	+
cg13030790	MEred	chr21	36421503	OpenSea	Promoter_Associated	RUNX1	RUNX1	0.952276	1.05849820236333e-21	+
cg04898797	MEred	chr11	64570331	Island	Promoter_Associated	MAP4K2	MAP4K2	0.952207	1.0882756156251e-21	+
cg01768840	MEred	chr16	88767454	S_Shelf	Promoter_Associated	RNF166	RNF166	0.952188	1.09653266861871e-21	+
cg08488635	MEred	chr19	7413695	OpenSea	Promoter_Associated		CTB-133G6.1	0.952169	1.10492946619066e-21	+
cg00228142	MEred	chr16	28505659	N_Shelf	Promoter_Associated	APOB48R	CLN3;APOBR	0.95213	1.12217754074114e-21	+
cg02795540	MEred	chr20	34078980	OpenSea	Promoter_Associated	CEP250	RP3-477O4.14	0.952089	1.14039328648147e-21	+
cg24459792	MEred	chr1	31230846	OpenSea	Promoter_Associated	LAPTM5	LAPTM5	0.952048	1.15922671618525e-21	+
cg20567249	MEred	chr19	3178609	N_Shore	Promoter_Associated	S1PR4	S1PR4	0.951988	1.18717465431652e-21	+
cg17207512	MEred	chr6	11382553	OpenSea	Promoter_Associated	NEDD9	NEDD9	0.951919	1.22032392009592e-21	+
cg13185005	MEred	chr11	268950	OpenSea	Promoter_Associated			0.951906	1.22660064618201e-21	+
cg17771150	MEred	chr13	46756209	OpenSea	Promoter_Associated	LCP1	LCP1	0.951881	1.23853561671053e-21	+
cg20737828	MEred	chr17	75385930	OpenSea	Promoter_Associated	SEPT9	SEPT9	0.951866	1.24608187681804e-21	+
cg25246692	MEred	chr22	37545924	OpenSea	Promoter_Associated	IL2RB	IL2RB	0.951864	1.24720892333711e-21	+
cg23507521	MEred	chr18	3246932	N_Shore	Promoter_Associated	MYL12A	MYL12A	0.951794	1.28204561022164e-21	+
cg08251901	MEred	chr12	15114904	OpenSea	Promoter_Associated	ARHGDIB	ARHGDIB	0.951744	1.30759877900464e-21	+
cg22764374	MEred	chr12	12163421	OpenSea	Promoter_Associated			0.951738	1.31089618492384e-21	+
cg09946623	MEred	chr16	29673933	N_Shore	Promoter_Associated	SPN	SPN;AC009133.19	0.951585	1.39242888003535e-21	+
cg00971447	MEred	chr7	45018964	OpenSea	Promoter_Associated	MYO1G	MYO1G	0.951522	1.42706561884264e-21	+
cg13443733	MEred	chr17	2699689	OpenSea	Promoter_Associated	RAP1GAP2	RAP1GAP2	0.951481	1.45047954762127e-21	+
cg27604917	MEred	chr15	81589273	OpenSea	Promoter_Associated	IL16	IL16	0.951478	1.45222524135905e-21	+
cg27117828	MEred	chr2	175499377	OpenSea	Promoter_Associated	WIPF1	WIPF1;AC018890.6	0.951451	1.46743184954597e-21	+
cg20847827	MEred	chr1	43397051	OpenSea	Promoter_Associated	SLC2A1	SLC2A1	0.951436	1.47632365034632e-21	+
cg13672743	MEred	chr17	33417086	S_Shore	Promoter_Associated	RFFL	RFFL	0.951342	1.53206100605343e-21	+
cg18881723	MEred	chr1	160616870	OpenSea	Promoter_Associated	SLAMF1	SLAMF1	0.951231	1.59977781771979e-21	+
cg02236078	MEred	chr17	16319861	OpenSea	Promoter_Associated	TRPV2	TRPV2	0.951127	1.66577718361969e-21	+
cg13727629	MEred	chr1	2232469	Island	Promoter_Associated	SKI	SKI	0.951051	1.71596307409836e-21	+
cg04385966	MEred	chr3	183273741	OpenSea	Promoter_Associated	KLHL6	KLHL6	0.951014	1.7406900067788e-21	+
cg18497508	MEred	chr6	41528345	Island	Promoter_Associated	FOXP4	FOXP4	0.951008	1.74534251810073e-21	+
cg25518302	MEred	chr16	30483961	N_Shore	Promoter_Associated	ITGAL	ITGAL	0.950915	1.80904416922143e-21	+
cg22184990	MEred	chr5	142382188	OpenSea	Promoter_Associated	ARHGAP26	ARHGAP26	0.950881	1.83307931026794e-21	+
cg22029587	MEred	chr2	233925001	N_Shore	Promoter_Associated	INPP5D	INPP5D	0.95071	1.9586740165601e-21	+
cg03052162	MEred	chr12	57622963	N_Shore	Promoter_Associated	SHMT2	SHMT2	0.950676	1.98481994740158e-21	+
cg05884705	MEred	chr15	40600099	OpenSea	Promoter_Associated	PLCB2	PLCB2	0.950621	2.02738510828452e-21	+
cg12278179	MEred	chr22	44577920	OpenSea	Promoter_Associated	PARVG	PARVG	0.950554	2.08061006261588e-21	+
cg09316306	MEred	chr4	38807337	OpenSea	Promoter_Associated	TLR1	TLR1	0.950552	2.08236635745617e-21	+
cg26691434	MEred	chr16	29675160	N_Shore	Promoter_Associated	SPN		0.950381	2.22403208546003e-21	+
cg18610205	MEred	chr12	51717960	OpenSea	Promoter_Associated	BIN2	BIN2	0.950307	2.28751065184327e-21	+
cg24545967	MEred	chr9	130540941	OpenSea	Promoter_Associated	SH2D3C	SH2D3C	0.950281	2.31058226616175e-21	+
cg03744197	MEred	chr4	1049922	Island	Promoter_Associated			0.95015	2.4297333386825e-21	+
cg05847163	MEred	chr2	25585766	OpenSea	Promoter_Associated			0.950122	2.45555577127315e-21	+
cg14375478	MEred	chr10	30994465	OpenSea	Promoter_Associated	SVILP1		0.950115	2.46200339368348e-21	+
cg01794103	MEred	chr15	78342494	OpenSea	Promoter_Associated	TBC1D2B	TBC1D2B	0.950102	2.47425659776911e-21	+
cg23209016	MEred	chr17	56414613	OpenSea	Promoter_Associated			0.949971	2.60063076634737e-21	+
cg08330349	MEred	chr16	50715192	OpenSea	Promoter_Associated	SNX20	SNX20	0.949949	2.62299139268777e-21	+
cg21652471	MEred	chr1	156786673	S_Shelf	Promoter_Associated	SH2D2A;NTRK1	SH2D2A;NTRK1	0.949945	2.62675881509426e-21	+
cg23127323	MEred	chr4	1196179	OpenSea	Promoter_Associated	LOC100130872;LOC100130872-SPON2	SPON2;AC092535.1	0.94986	2.71301516040621e-21	+
cg16565154	MEred	chr1	151129062	OpenSea	Promoter_Associated	TNFAIP8L2	TNFAIP8L2	0.94978	2.79680714495823e-21	+
cg22480404	MEred	chr3	11333113	OpenSea	Promoter_Associated	ATG7	ATG7	0.949739	2.84045441786894e-21	+
cg23897871	MEred	chr1	111415724	OpenSea	Promoter_Associated	CD53	CD53	0.949563	3.03657313489005e-21	+
cg18996876	MEred	chr21	43483090	OpenSea	Promoter_Associated	UMODL1	UMODL1;TMPRSS3	0.949507	3.10163232433971e-21	+
cg03089651	MEred	chr1	161039695	OpenSea	Promoter_Associated	ARHGAP30	ARHGAP30	0.949442	3.17797390756159e-21	+
cg15942641	MEred	chr16	30394232	S_Shelf	Promoter_Associated	SEPT1;ZNF48	SEPT1;ZNF48	0.949427	3.19559160444502e-21	+
cg07641284	MEred	chr16	29756951	OpenSea	Promoter_Associated	C16orf54	C16orf54;AC009133.17	0.949283	3.37447437282051e-21	+
cg03653573	MEred	chr5	131762326	OpenSea	Promoter_Associated	C5orf56	AC116366.5;C5orf56	0.949232	3.43937268735048e-21	+
cg02319067	MEred	chr16	29757461	OpenSea	Promoter_Associated	C16orf54	AC009133.17;C16orf54	0.949113	3.59650154474057e-21	+
cg20868817	MEred	chr1	160677398	OpenSea	Promoter_Associated	CD48		0.94885	3.96705534894232e-21	+
cg25210134	MEred	chr15	40600265	OpenSea	Promoter_Associated	PLCB2	PLCB2	0.948841	3.98033164323401e-21	+
cg14385738	MEred	chr1	114414340	OpenSea	Promoter_Associated	PTPN22	PTPN22;RP5-1073O3.5	0.948785	4.06341598024227e-21	+
cg18553223	MEred	chr17	2699371	OpenSea	Promoter_Associated	RAP1GAP2	RAP1GAP2	0.948771	4.0856511100901e-21	+
cg19632442	MEred	chr5	171606616	OpenSea	Promoter_Associated	STK10		0.948678	4.22869728496661e-21	+
cg09569432	MEred	chr19	39826668	OpenSea	Promoter_Associated	GMFG	GMFG	0.948552	4.43125780323641e-21	+
cg09332091	MEred	chr19	3180708	S_Shore	Promoter_Associated			0.948429	4.63663232922393e-21	+
cg02898493	MEred	chr17	62097918	OpenSea	Promoter_Associated	ICAM2	ICAM2	0.948344	4.78447543171547e-21	+
cg10616974	MEred	chr17	74511719	OpenSea	Promoter_Associated			0.948308	4.84772798443647e-21	+
cg14035238	MEred	chr2	175499365	OpenSea	Promoter_Associated	WIPF1	WIPF1;AC018890.6	0.948258	4.9390634471308e-21	+
cg10975676	MEred	chr1	9689317	S_Shore	Promoter_Associated			0.948063	5.30459516772499e-21	+
cg21919599	MEred	chr1	247579312	OpenSea	Promoter_Associated	NLRP3	NLRP3	0.948054	5.32156333603711e-21	+
cg26379553	MEred	chr5	171542053	OpenSea	Promoter_Associated	STK10	STK10	0.948038	5.35359713958895e-21	+
cg26339924	MEred	chr3	47029475	OpenSea	Promoter_Associated	NBEAL2	NBEAL2	0.948037	5.35527004572383e-21	+
cg02844611	MEred	chr3	183273894	OpenSea	Promoter_Associated	KLHL6	KLHL6	0.947974	5.47968814747169e-21	+
cg14786132	MEred	chr16	50715338	OpenSea	Promoter_Associated	SNX20	SNX20	0.947898	5.635480006578e-21	+
cg17619566	MEred	chr16	50715411	OpenSea	Promoter_Associated	SNX20	SNX20	0.947844	5.74647100314828e-21	+
cg01493517	MEred	chr12	6665447	S_Shore	Promoter_Associated	IFFO1	IFFO1	0.947777	5.88935795580483e-21	+
cg06306927	MEred	chr17	40346279	OpenSea	Promoter_Associated	GHDC	GHDC	0.947689	6.08181788371382e-21	+
cg07178563	MEred	chr2	233924857	N_Shore	Promoter_Associated	INPP5D	INPP5D	0.947627	6.21977980708495e-21	+
cg21031128	MEred	chr8	21771278	S_Shore	Promoter_Associated	DOK2	DOK2	0.94749	6.53532773364324e-21	+
cg02552250	MEred	chr13	49066868	OpenSea	Promoter_Associated	RCBTB2	RCBTB2	0.947439	6.65747757595966e-21	+
cg14386061	MEred	chr8	21771446	S_Shore	Promoter_Associated	DOK2	DOK2	0.947438	6.65963094961437e-21	+
cg11727711	MEred	chr19	3178378	N_Shore	Promoter_Associated	S1PR4	S1PR4	0.947358	6.85682876881967e-21	+
cg01021283	MEred	chr10	81046551	OpenSea	Promoter_Associated	ZMIZ1	ZMIZ1	0.947252	7.12424892151747e-21	+
cg15231687	MEred	chr12	54892547	OpenSea	Promoter_Associated	NCKAP1L	NCKAP1L	0.947204	7.24896946005767e-21	+
cg21100638	MEred	chr17	4337082	OpenSea	Promoter_Associated	SPNS3	SPNS3	0.947043	7.679784391494e-21	+
cg25883083	MEred	chr12	6741695	OpenSea	Promoter_Associated	LPAR5	LPAR5	0.946995	7.8145354059354e-21	+
cg06325595	MEred	chr17	56407267	OpenSea	Promoter_Associated	BZRAP1;BZRAP1-AS1	BZRAP1	0.946992	7.82222239589471e-21	+
cg27438767	MEred	chr15	81589187	OpenSea	Promoter_Associated	IL16	IL16	0.946928	8.00389220487176e-21	+
cg22740684	MEred	chr17	66343093	OpenSea	Promoter_Associated	ARSG		0.94679	8.40800212573574e-21	+
cg00207392	MEred	chr16	27248847	OpenSea	Promoter_Associated	NSMCE1	NSMCE1	0.946552	9.15255869546077e-21	+
cg17342283	MEred	chr10	70847882	OpenSea	Promoter_Associated	SRGN	SRGN	0.946486	9.37235718512864e-21	+
cg15131282	MEred	chr2	233925030	N_Shore	Promoter_Associated	INPP5D	INPP5D	0.946404	9.64682037360179e-21	+
cg26017930	MEred	chr1	2232166	N_Shore	Promoter_Associated	SKI	SKI	0.94635	9.83512268098351e-21	+
cg22102865	MEred	chr7	148844067	N_Shore	Promoter_Associated	ZNF398	ZNF398	0.946252	1.0181044391041e-20	+
cg02315926	MEred	chr14	70140384	OpenSea	Promoter_Associated	KIAA0247	KIAA0247	0.946249	1.01916379198215e-20	+
cg09897970	MEred	chr16	29757344	OpenSea	Promoter_Associated	C16orf54	AC009133.17;C16orf54	0.946179	1.04466467162388e-20	+
cg13578303	MEred	chr19	49838698	N_Shelf	Promoter_Associated	CD37	CD37	0.946104	1.07273004776933e-20	+
cg19005335	MEred	chr12	124942016	S_Shore	Promoter_Associated	NCOR2	NCOR2	0.946103	1.07307421648601e-20	+
cg01765152	MEred	chr8	129005526	OpenSea	Promoter_Associated	PVT1	PVT1	0.945992	1.11593602882712e-20	+
cg09302355	MEred	chr11	63974131	N_Shore	Promoter_Associated	FERMT3	FERMT3	0.945908	1.14946598967563e-20	+
cg24112733	MEred	chr7	38255578	OpenSea	Promoter_Associated	STARD3NL	STARD3NL	0.945837	1.17867384430428e-20	+
cg06272010	MEred	chr2	233924801	N_Shore	Promoter_Associated	INPP5D	INPP5D	0.945737	1.22076090194978e-20	+
cg27208307	MEred	chr10	70847399	OpenSea	Promoter_Associated	SRGN	SRGN	0.945713	1.23071387181852e-20	+
cg00015530	MEred	chr8	145052950	S_Shore	Promoter_Associated	PARP10	PARP10	0.945675	1.24761076751835e-20	+
cg06864895	MEred	chr12	46767683	S_Shore	Promoter_Associated	SLC38A2	SLC38A2	0.945522	1.3159042482869e-20	+
cg05350268	MEred	chr6	73330112	N_Shore	Promoter_Associated	KCNQ5	KCNQ5	0.945495	1.32830264876245e-20	+
cg13943731	MEred	chr17	56416222	OpenSea	Promoter_Associated	BZRAP1-AS1		0.945483	1.33369353318922e-20	+
cg03599087	MEred	chr11	63975092	S_Shore	Promoter_Associated	FERMT3	FERMT3	0.945346	1.39897552545841e-20	+
cg20023079	MEred	chr20	34078800	OpenSea	Promoter_Associated	CEP250	RP3-477O4.14	0.945324	1.41004691555688e-20	+
cg18358650	MEred	chr16	50307938	OpenSea	Promoter_Associated	ADCY7	ADCY7	0.945313	1.4154084685303e-20	+
cg24365795	MEred	chr16	28506015	N_Shelf	Promoter_Associated	APOBR	CLN3;APOBR	0.945312	1.41563596360613e-20	+
cg23895418	MEred	chr20	34078780	OpenSea	Promoter_Associated	CEP250	RP3-477O4.14	0.945312	1.41589421392259e-20	+
cg23671824	MEred	chr19	10450323	OpenSea	Promoter_Associated	ICAM3	ICAM3	0.945271	1.43615750186541e-20	+
cg27121758	MEred	chr19	3178742	Island	Promoter_Associated	S1PR4	S1PR4	0.94522	1.46154970384331e-20	+
cg11781335	MEred	chr10	30818581	OpenSea	Promoter_Associated			0.945182	1.48108289869304e-20	+
cg18020869	MEred	chr13	24828544	OpenSea	Promoter_Associated	SPATA13-AS1;SPATA13	SPATA13-AS1;SPATA13	0.945167	1.48861076965018e-20	+
cg06179788	MEred	chr15	101782902	OpenSea	Promoter_Associated	CHSY1	CHSY1	0.945066	1.54194774054907e-20	+
cg21052873	MEred	chr12	124938573	N_Shelf	Promoter_Associated	NCOR2	NCOR2	0.945063	1.54343511791418e-20	+
cg09418290	MEred	chr1	247579319	OpenSea	Promoter_Associated	NLRP3	NLRP3	0.944886	1.64084903129085e-20	+
cg01768686	MEred	chr17	4337111	OpenSea	Promoter_Associated	SPNS3	SPNS3	0.944885	1.64132226241649e-20	+
cg21164509	MEred	chr1	9689803	S_Shelf	Promoter_Associated			0.944865	1.65252381176141e-20	+
cg09672233	MEred	chr5	169724803	OpenSea	Promoter_Associated	LCP2	LCP2	0.944779	1.70248971569118e-20	+
cg03699843	MEred	chr16	50701064	OpenSea	Promoter_Associated	SNX20	RP11-401P9.5;SNX20	0.944763	1.71152315327161e-20	+
cg00510718	MEred	chr7	106505961	N_Shelf	Promoter_Associated	PIK3CG	PIK3CG	0.944728	1.73270196539937e-20	+
cg00438740	MEred	chr2	233924930	N_Shore	Promoter_Associated	INPP5D	INPP5D	0.944622	1.7967238609285e-20	+
cg10065115	MEred	chr8	19554113	OpenSea	Promoter_Associated		CSGALNACT1	0.944577	1.82442218110426e-20	+
cg27431150	MEred	chr16	50715135	OpenSea	Promoter_Associated	SNX20	SNX20	0.944458	1.90014596109242e-20	+
cg12908797	MEred	chr2	234240596	OpenSea	Promoter_Associated	SAG	SAG	0.94443	1.91907054121666e-20	+
cg01951274	MEred	chr17	56409518	OpenSea	Promoter_Associated	MIR142	MIR142	0.944404	1.93586589384561e-20	+
cg19669531	MEred	chr16	89182231	N_Shelf	Promoter_Associated	ACSF3	CTD-2555A7.3;ACSF3	0.94437	1.95841041395773e-20	+
cg03043417	MEred	chr1	111415781	OpenSea	Promoter_Associated	CD53	CD53	0.944361	1.96440585390608e-20	+
cg11318458	MEred	chr4	1195278	OpenSea	Promoter_Associated	LOC100130872;SPON2	SPON2;AC092535.1	0.944286	2.01563543649721e-20	+
cg27067922	MEred	chr6	147643548	OpenSea	Promoter_Associated	STXBP5	STXBP5	0.944269	2.02682552610696e-20	+
cg08875705	MEred	chr12	6665330	Island	Promoter_Associated	IFFO1	IFFO1	0.94419	2.08223859438847e-20	+
cg10590292	MEred	chr12	51717674	OpenSea	Promoter_Associated	BIN2		0.944151	2.11049190616457e-20	+
cg13623108	MEred	chr1	32716827	S_Shelf	Promoter_Associated	LCK	LCK	0.944006	2.21671065797296e-20	+
cg10191210	MEred	chr5	42992128	Island	Promoter_Associated			0.94397	2.24418982830214e-20	+
cg18354714	MEred	chr12	54891655	OpenSea	Promoter_Associated	NCKAP1L	NCKAP1L	0.94396	2.25187469624589e-20	+
cg05695429	MEred	chr2	233925923	S_Shore	Promoter_Associated	INPP5D		0.943828	2.35450286795254e-20	+
cg04905448	MEred	chr2	69002063	OpenSea	Promoter_Associated	ARHGAP25	ARHGAP25	0.943821	2.35993419543282e-20	+
cg02666257	MEred	chr11	128627260	OpenSea	Promoter_Associated	FLI1	FLI1	0.94379	2.38529140802645e-20	+
cg20650545	MEred	chr19	39826677	OpenSea	Promoter_Associated	GMFG	GMFG	0.943768	2.40256109112371e-20	+
cg00045607	MEred	chr1	161039690	OpenSea	Promoter_Associated	ARHGAP30	ARHGAP30	0.943718	2.44363258854052e-20	+
cg18163955	MEred	chr17	40833833	N_Shore	Promoter_Associated	CNTNAP1;CCR10	CNTNAP1;CCR10	0.943653	2.49806754618082e-20	+
cg01519261	MEred	chr21	36421467	OpenSea	Promoter_Associated	RUNX1	RUNX1	0.943594	2.54840383454752e-20	+
cg16509569	MEred	chr12	54891634	OpenSea	Promoter_Associated	NCKAP1L	NCKAP1L	0.943216	2.89232540093007e-20	+
cg01138020	MEred	chr17	4337094	OpenSea	Promoter_Associated	SPNS3	SPNS3	0.943171	2.93622517965833e-20	+
cg01765930	MEred	chr22	37881422	OpenSea	Promoter_Associated	MFNG	MFNG	0.943167	2.9404238136931e-20	+
cg11600161	MEred	chr11	67171585	S_Shelf	Promoter_Associated	TBC1D10C	TBC1D10C;PPP1CA	0.94299	3.11931598181085e-20	+
cg07682037	MEred	chr11	63974153	N_Shore	Promoter_Associated	FERMT3	FERMT3	0.942861	3.25620823512694e-20	+
cg27625552	MEred	chr1	160681897	OpenSea	Promoter_Associated	CD48	CD48	0.942781	3.34375901572503e-20	+
cg20029849	MEred	chr17	2717906	OpenSea	Promoter_Associated	RAP1GAP2		0.942771	3.35485617674637e-20	+
cg17834833	MEred	chr15	81589179	OpenSea	Promoter_Associated	IL16	IL16	0.94274	3.3891182794725e-20	+
cg04689582	MEred	chr10	7526744	OpenSea	Promoter_Associated			0.942711	3.42202444865909e-20	+
cg00164282	MEred	chr17	30830732	OpenSea	Promoter_Associated	MYO1D		0.942694	3.44128901922942e-20	+
cg07133729	MEred	chr7	98977840	OpenSea	Promoter_Associated	ARPC1B	ARPC1B;ARPC1A	0.94263	3.51447659424885e-20	+
cg19826026	MEred	chr12	15114393	OpenSea	Promoter_Associated	ARHGDIB	ARHGDIB	0.942576	3.57784020984756e-20	+
cg02362014	MEred	chr17	56406959	OpenSea	Promoter_Associated	BZRAP1;BZRAP1-AS1	BZRAP1	0.942396	3.79735789727538e-20	+
cg03074223	MEred	chr12	6741660	OpenSea	Promoter_Associated	LPAR5	LPAR5	0.942102	4.18275099139045e-20	+
cg14898623	MEred	chr12	124941871	S_Shore	Promoter_Associated	NCOR2	NCOR2	0.942093	4.19485499887246e-20	+
cg14921479	MEred	chr17	66342543	OpenSea	Promoter_Associated	ARSG	ARSG	0.94208	4.21304131254304e-20	+
cg26161816	MEred	chr19	7414043	OpenSea	Promoter_Associated		CTB-133G6.1	0.942002	4.32222163913424e-20	+
cg08560387	MEred	chr10	82247853	OpenSea	Promoter_Associated	TSPAN14	TSPAN14	0.94199	4.33814566327799e-20	+
cg13709923	MEred	chr9	95726377	OpenSea	Promoter_Associated	FGD3	FGD3	0.941578	4.96239337291567e-20	+
cg05636131	MEred	chr7	148844053	N_Shore	Promoter_Associated	ZNF398	ZNF398	0.941501	5.08811398477358e-20	+
cg21207741	MEred	chr9	134148648	N_Shelf	Promoter_Associated	FAM78A		0.941474	5.13221215085746e-20	+
cg00609731	MEred	chr17	66342646	OpenSea	Promoter_Associated	ARSG	ARSG	0.941373	5.30299221724094e-20	+
cg10704762	MEred	chr5	43019939	S_Shore	Promoter_Associated	LOC648987	CTD-2035E11.3;CTD-2201E18.3	0.941358	5.32858549105175e-20	+
cg06468863	MEred	chr9	139923554	S_Shore	Promoter_Associated	C9orf139;ABCA2	C9orf139;ABCA2	0.941257	5.50505552934734e-20	+
cg03750478	MEred	chr16	29757375	OpenSea	Promoter_Associated	C16orf54	AC009133.17;C16orf54	0.941248	5.52183872737893e-20	+
cg03357456	MEred	chr7	102067072	OpenSea	Promoter_Associated	PRKRIP1;LOC100630923	PRKRIP1	0.941155	5.68999929799272e-20	+
cg10673833	MEred	chr7	45018849	OpenSea	Promoter_Associated	MYO1G	MYO1G	0.941142	5.7131773220134e-20	+
cg12732155	MEred	chr1	31230601	OpenSea	Promoter_Associated	LAPTM5	LAPTM5	0.94109	5.80957809814083e-20	+
cg07514040	MEred	chr18	2972319	OpenSea	Promoter_Associated	LPIN2	LPIN2	0.941057	5.8728559684138e-20	+
cg18901104	MEred	chr19	4916783	Island	Promoter_Associated	UHRF1	UHRF1	0.940962	6.05390728210558e-20	+
cg10165610	MEred	chr5	171578091	OpenSea	Promoter_Associated	STK10	STK10	0.940955	6.06755337352085e-20	+
cg02394186	MEred	chr1	6088550	S_Shelf	Promoter_Associated	KCNAB2	KCNAB2	0.940951	6.07539596251074e-20	+
cg13581922	MEred	chr12	124938116	N_Shelf	Promoter_Associated	NCOR2	NCOR2	0.940899	6.178711655879e-20	+
cg04499514	MEred	chr12	8219020	OpenSea	Promoter_Associated	C3AR1	C3AR1;NECAP1	0.940744	6.49353222930793e-20	+
cg01703004	MEred	chr12	51718155	OpenSea	Promoter_Associated	BIN2	BIN2	0.940706	6.57155268564624e-20	+
cg16807961	MEred	chr17	2699860	OpenSea	Promoter_Associated	RAP1GAP2	RAP1GAP2	0.940638	6.71786639773584e-20	+
cg12086464	MEred	chr4	2814064	OpenSea	Promoter_Associated	SH3BP2	SH3BP2	0.940548	6.91291367400529e-20	+
cg13772431	MEred	chr1	161039601	OpenSea	Promoter_Associated	ARHGAP30	ARHGAP30	0.940528	6.95691985985874e-20	+
cg16164619	MEred	chr12	57871855	S_Shore	Promoter_Associated	ARHGAP9	MARS;ARHGAP9	0.940507	7.00379043533416e-20	+
cg12081303	MEred	chr1	161039681	OpenSea	Promoter_Associated	ARHGAP30	ARHGAP30	0.940466	7.09487756581654e-20	+
cg17309904	MEred	chr7	1960073	OpenSea	Promoter_Associated	MAD1L1		0.940255	7.5887882535523e-20	+
cg01255894	MEred	chr10	8099218	N_Shore	Promoter_Associated	GATA3	GATA3	0.940254	7.59144836289904e-20	+
cg06311386	MEred	chr1	26868497	OpenSea	Promoter_Associated	RPS6KA1	RPS6KA1	0.940151	7.84307616798851e-20	+
cg04773587	MEred	chr1	206736644	OpenSea	Promoter_Associated	RASSF5		0.940148	7.84949259629205e-20	+
cg15853475	MEred	chr16	29757565	OpenSea	Promoter_Associated	C16orf54	AC009133.17;C16orf54	0.939623	9.26287083447544e-20	+
cg08991742	MEred	chr2	69002218	OpenSea	Promoter_Associated	ARHGAP25	ARHGAP25	0.939547	9.48696551204108e-20	+
cg18593591	MEred	chr11	2324401	OpenSea	Promoter_Associated	C11orf21;TSPAN32	C11orf21;TSPAN32	0.939482	9.68054435306043e-20	+
cg11615447	MEred	chr16	29757360	OpenSea	Promoter_Associated	C16orf54	AC009133.17;C16orf54	0.939384	9.9818584744014e-20	+
cg25172152	MEred	chr1	161039593	OpenSea	Promoter_Associated	ARHGAP30	ARHGAP30	0.939212	1.05346969403066e-19	+
cg07058058	MEred	chr12	29256578	OpenSea	Promoter_Associated			0.939073	1.10009747406307e-19	+
cg12834443	MEred	chr6	41675635	OpenSea	Promoter_Associated	TFEB	TFEB	0.939054	1.10648992206085e-19	+
cg14311134	MEred	chr19	7414062	OpenSea	Promoter_Associated		CTB-133G6.1	0.938905	1.1589887726428e-19	+
cg09125093	MEred	chr13	22636446	OpenSea	Promoter_Associated			0.938814	1.19222667474496e-19	+
cg12971325	MEred	chr12	109027932	OpenSea	Promoter_Associated	SELPLG	RP11-689B22.2;SELPLG	0.938796	1.19889134520955e-19	+
cg03505654	MEred	chr1	247579608	OpenSea	Promoter_Associated	NLRP3	NLRP3	0.938712	1.23045890807086e-19	+
cg11432797	MEred	chr16	29674487	N_Shore	Promoter_Associated	SPN	SPN;AC009133.19	0.938667	1.24734963918796e-19	+
cg11372934	MEred	chr4	1195318	OpenSea	Promoter_Associated	LOC100130872;LOC100130872-SPON2	SPON2;AC092535.1	0.938654	1.25237403985171e-19	+
cg06492744	MEred	chr11	65406254	N_Shelf	Promoter_Associated	SIPA1	SIPA1	0.938503	1.31223581568427e-19	+
cg08529529	MEred	chr13	31309799	OpenSea	Promoter_Associated	ALOX5AP	ALOX5AP	0.938416	1.34801870316837e-19	+
cg12761825	MEred	chr6	3023776	OpenSea	Promoter_Associated		RP1-90J20.11	0.938385	1.3609554551827e-19	+
cg19663795	MEred	chr16	30393854	S_Shelf	Promoter_Associated	SEPT1	SEPT1;ZNF48	0.938373	1.36594989795911e-19	+
cg09555544	MEred	chr4	1049782	Island	Promoter_Associated			0.93827	1.40949611782315e-19	+
cg20425130	MEred	chr3	183273245	OpenSea	Promoter_Associated	KLHL6	KLHL6	0.938134	1.46988018877297e-19	+
cg14011327	MEred	chr4	99584961	OpenSea	Promoter_Associated		RP11-1299A16.3	0.93809	1.48955876028432e-19	+
cg27221477	MEred	chr6	30510294	OpenSea	Promoter_Associated	GNL1	GNL1	0.938072	1.49805689709911e-19	+
cg08703055	MEred	chr1	2232481	Island	Promoter_Associated	SKI	SKI	0.937961	1.54930857602988e-19	+
cg03195100	MEred	chr1	209941780	OpenSea	Promoter_Associated	TRAF3IP3	TRAF3IP3	0.937551	1.7552179933978e-19	+
cg27482619	MEred	chr10	30818479	OpenSea	Promoter_Associated			0.937439	1.81596667576735e-19	+
cg04026926	MEred	chr11	2323395	OpenSea	Promoter_Associated	TSPAN32;C11orf21	C11orf21;TSPAN32	0.937404	1.8351821082443e-19	+
cg06690168	MEred	chr3	196367555	S_Shore	Promoter_Associated	LRRC33	LRRC33;PIGX	0.937262	1.91597233535054e-19	+
cg13475583	MEred	chr1	235116731	OpenSea	Promoter_Associated		RP11-443B7.3	0.937218	1.94159494270218e-19	+
cg13273136	MEred	chr2	113931565	OpenSea	Promoter_Associated	PSD4;LOC440839	AC016683.5;PSD4	0.937215	1.94295091248378e-19	+
cg16789707	MEred	chr16	88767723	S_Shelf	Promoter_Associated	RNF166	RNF166	0.937099	2.01203685772475e-19	+
cg14892073	MEred	chr1	153518354	OpenSea	Promoter_Associated	LOC101928034;S100A4	S100A4	0.936854	2.16555607545639e-19	+
cg04697094	MEred	chr4	78115125	OpenSea	Promoter_Associated		CCNG2	0.93685	2.16823185619709e-19	+
cg11382133	MEred	chr3	16553855	N_Shore	Promoter_Associated	RFTN1	RFTN1	0.936757	2.22947036700851e-19	+
cg23107722	MEred	chr12	57871693	S_Shore	Promoter_Associated	ARHGAP9	MARS;ARHGAP9	0.936692	2.27318118409945e-19	+
cg16128002	MEred	chr6	25042378	OpenSea	Promoter_Associated	FAM65B	FAM65B;RP3-425P12.5	0.936666	2.29126379776241e-19	+
cg17518842	MEred	chr1	209943131	OpenSea	Promoter_Associated	TRAF3IP3	TRAF3IP3	0.936656	2.29829567317344e-19	+
cg13339825	MEred	chr2	69001825	OpenSea	Promoter_Associated	ARHGAP25	ARHGAP25	0.936573	2.35598579134853e-19	+
cg09354037	MEred	chr6	32813531	S_Shore	Promoter_Associated	TAP1;PSMB8	XXbac-BPG246D15.8;PSMB8;TAP1;PSMB9	0.93642	2.46531379751074e-19	+
cg15417547	MEred	chr19	19778994	N_Shore	Promoter_Associated	ZNF101	ZNF101	0.936147	2.67361308491228e-19	+
cg15361661	MEred	chr2	69001815	OpenSea	Promoter_Associated	ARHGAP25	ARHGAP25	0.936139	2.68046636843829e-19	+
cg13549444	MEred	chr12	7060474	OpenSea	Promoter_Associated	PTPN6	PTPN6	0.936063	2.74102532683237e-19	+
cg02238178	MEred	chr22	37545969	OpenSea	Promoter_Associated	IL2RB	IL2RB	0.936025	2.77232355573875e-19	+
cg08470991	MEred	chr17	76126449	N_Shore	Promoter_Associated	TMC8;TMC6	TMC6;TMC8	0.935937	2.84534514049134e-19	+
cg19675731	MEred	chr1	202129192	OpenSea	Promoter_Associated	PTPN7	PTPN7	0.935929	2.85199468661474e-19	+
cg20826709	MEred	chr11	67171145	S_Shelf	Promoter_Associated	TBC1D10C	TBC1D10C;PPP1CA	0.935883	2.89096653501726e-19	+
cg26522946	MEred	chr10	70847350	OpenSea	Promoter_Associated	SRGN	SRGN	0.935879	2.8939742261586e-19	+
cg16659963	MEred	chr19	10450375	OpenSea	Promoter_Associated	ICAM3	ICAM3	0.93577	2.98882099282001e-19	+
cg26238936	MEred	chr2	69001854	OpenSea	Promoter_Associated	ARHGAP25	ARHGAP25	0.935744	3.01187339940611e-19	+
cg13401301	MEred	chr9	134132080	OpenSea	Promoter_Associated			0.935639	3.10618126841494e-19	+
cg08792995	MEred	chr6	108145658	OpenSea	Promoter_Associated	SCML4	SCML4	0.935531	3.20628797174325e-19	+
cg06523901	MEred	chr10	94451558	Island	Promoter_Associated	HHEX	HHEX	0.935411	3.32140510721803e-19	+
cg21130374	MEred	chr21	42734266	OpenSea	Promoter_Associated	MX2	MX2;TMPRSS3	0.935366	3.36505771247849e-19	+
cg11986756	MEred	chr4	78114790	OpenSea	Promoter_Associated		CCNG2	0.935363	3.36771428513339e-19	+
cg03866192	MEred	chr17	2699542	OpenSea	Promoter_Associated	RAP1GAP2	RAP1GAP2	0.935301	3.43012714364003e-19	+
cg01979888	MEred	chr12	6665424	S_Shore	Promoter_Associated	IFFO1	IFFO1	0.935104	3.6327791660459e-19	+
cg24337786	MEred	chr19	39108672	N_Shore	Promoter_Associated	MAP4K1;EIF3K	MAP4K1;EIF3K	0.935075	3.66393002241603e-19	+
cg08774881	MEred	chr7	150329531	OpenSea	Promoter_Associated	GIMAP6	GIMAP6	0.935052	3.68814927484169e-19	+
cg25536787	MEred	chr17	26221167	S_Shore	Promoter_Associated	C17orf108	C17orf108	0.934983	3.76356296574393e-19	+
cg14345572	MEred	chr17	79259383	Island	Promoter_Associated	SLC38A10	SLC38A10	0.934806	3.96155884961971e-19	+
cg08037920	MEred	chr1	45189335	N_Shore	Promoter_Associated	C1orf228	C1orf228;RP4-678E16.4	0.934749	4.02796077440162e-19	+
cg15380173	MEred	chr7	5571391	S_Shore	Promoter_Associated	ACTB	ACTB	0.934653	4.14073792143478e-19	+
cg04259326	MEred	chr1	167599124	N_Shore	Promoter_Associated	RCSD1	RP3-455J7.4;RCSD1	0.934607	4.1968300894654e-19	+
cg06793198	MEred	chr2	98335197	OpenSea	Promoter_Associated	ZAP70	ZAP70	0.934459	4.37957695328185e-19	+
cg09451413	MEred	chr5	169724791	OpenSea	Promoter_Associated	LCP2	LCP2	0.934451	4.38991085601423e-19	+
cg12584100	MEred	chr6	3023894	OpenSea	Promoter_Associated		RP1-90J20.11	0.934284	4.60616287239316e-19	+
cg25780389	MEred	chr10	114134915	OpenSea	Promoter_Associated	ACSL5	ACSL5	0.934144	4.79587582561014e-19	+
cg18992848	MEred	chr7	144531951	N_Shore	Promoter_Associated	TPK1		0.934078	4.88657160053414e-19	+
cg18470295	MEred	chr17	8868834	Island	Promoter_Associated	PIK3R5	PIK3R5	0.933951	5.06824591391258e-19	+
cg10002066	MEred	chr13	114896192	N_Shore	Promoter_Associated	RASA3		0.933817	5.26615383516273e-19	+
cg09981407	MEred	chr17	2699505	OpenSea	Promoter_Associated	RAP1GAP2	RAP1GAP2	0.933772	5.33467361613364e-19	+
cg24497819	MEred	chr12	109027683	OpenSea	Promoter_Associated	SELPLG	RP11-689B22.2;SELPLG	0.933564	5.65974841304422e-19	+
cg21513352	MEred	chr2	85553841	N_Shore	Promoter_Associated	TGOLN2		0.93353	5.71433339684372e-19	+
cg16488021	MEred	chr16	89182099	OpenSea	Promoter_Associated	ACSF3	CTD-2555A7.3;ACSF3	0.933311	6.08148418240037e-19	+
cg02756056	MEred	chr6	32813582	S_Shore	Promoter_Associated	TAP1;PSMB8	XXbac-BPG246D15.8;PSMB8;TAP1;PSMB9	0.933308	6.08572910505817e-19	+
cg09097632	MEred	chr12	7061716	OpenSea	Promoter_Associated	PTPN6	PTPN6	0.933272	6.14893227325465e-19	+
cg23086613	MEred	chr1	117047419	OpenSea	Promoter_Associated		RP4-655J12.5	0.933246	6.19492426302311e-19	+
cg03820795	MEred	chr17	4337140	OpenSea	Promoter_Associated	SPNS3	SPNS3	0.933227	6.22762764422777e-19	+
cg18131141	MEred	chr1	36043002	Island	Promoter_Associated	TFAP2E	RP4-728D4.2	0.933183	6.30515438703683e-19	+
cg20583073	MEred	chr19	3178759	Island	Promoter_Associated	S1PR4	S1PR4	0.932782	7.0598132788803e-19	+
cg25039325	MEred	chr2	69002111	OpenSea	Promoter_Associated	ARHGAP25	ARHGAP25	0.932762	7.09888894199303e-19	+
cg18288390	MEred	chr12	54892403	OpenSea	Promoter_Associated	NCKAP1L	NCKAP1L	0.932735	7.15304713017331e-19	+
cg04322486	MEred	chr7	55601226	OpenSea	Promoter_Associated	VOPP1	VOPP1	0.932652	7.32246910538121e-19	+
cg15273860	MEred	chr9	130789692	OpenSea	Promoter_Associated			0.932629	7.37089340975728e-19	+
cg02935132	MEred	chr2	233924789	N_Shore	Promoter_Associated	INPP5D	INPP5D	0.932538	7.55966623446299e-19	+
cg07700837	MEred	chr3	196367487	S_Shore	Promoter_Associated	LRRC33	LRRC33;PIGX	0.932388	7.88510556649912e-19	+
cg02556655	MEred	chr11	63975026	Island	Promoter_Associated	FERMT3	FERMT3	0.932136	8.45818169349711e-19	+
cg14590369	MEred	chr19	18113585	S_Shore	Promoter_Associated	ARRDC2		0.931886	9.06547729836142e-19	+
cg18060392	MEred	chr6	2999095	N_Shore	Promoter_Associated	NQO2	NQO2;RP1-90J20.8	0.931476	1.01542498716281e-18	+
cg10610725	MEred	chr15	40340786	OpenSea	Promoter_Associated	SRP14-AS1	RP11-521C20.4	0.931463	1.01912703259229e-18	+
cg06130354	MEred	chr17	4847601	N_Shelf	Promoter_Associated	RNF167	RNF167	0.931239	1.08384136688919e-18	+
cg05200628	MEred	chr1	160681760	OpenSea	Promoter_Associated	CD48	CD48	0.931168	1.10501640615154e-18	+
cg09949537	MEred	chr22	39153002	S_Shore	Promoter_Associated	SUN2	SUN2	0.931168	1.10518406359658e-18	+
cg26203383	MEred	chr22	40297048	OpenSea	Promoter_Associated	GRAP2	GRAP2	0.931158	1.10811025282707e-18	+
cg16266227	MEred	chr1	202129204	OpenSea	Promoter_Associated	PTPN7	PTPN7	0.930803	1.22109449173264e-18	+
cg23912114	MEred	chr12	49715920	N_Shore	Promoter_Associated	TROAP;LOC101927267	TROAP;RP11-161H23.9	0.930563	1.30333827838703e-18	+
cg06242807	MEred	chr13	24828692	OpenSea	Promoter_Associated	SPATA13-AS1;SPATA13	SPATA13-AS1;SPATA13	0.930489	1.32979406133874e-18	+
cg23807071	MEred	chr7	1980222	S_Shore	Promoter_Associated	MAD1L1	MAD1L1	0.930472	1.33606221640828e-18	+
cg05468843	MEred	chr11	117857990	S_Shore	Promoter_Associated	IL10RA	IL10RA	0.93044	1.34775406598927e-18	+
cg06380123	MEred	chr12	51717978	OpenSea	Promoter_Associated	BIN2	BIN2	0.930322	1.3916961967043e-18	+
cg20694619	MEred	chr1	209929496	OpenSea	Promoter_Associated	TRAF3IP3	TRAF3IP3	0.930107	1.47501331421886e-18	+
cg27365208	MEred	chr19	19778986	N_Shore	Promoter_Associated	ZNF101	ZNF101	0.929957	1.53565169584891e-18	+
cg12607945	MEred	chr2	169347230	OpenSea	Promoter_Associated	CERS6		0.929934	1.54543359578611e-18	+
cg18273417	MEred	chr1	153518418	OpenSea	Promoter_Associated	S100A4	S100A4	0.929894	1.56180880209966e-18	+
cg19555405	MEred	chr2	122457319	OpenSea	Promoter_Associated	NIFK-AS1	AC018737.1	0.929885	1.56570757067596e-18	+
cg14558275	MEred	chr7	106505852	N_Shelf	Promoter_Associated	PIK3CG	PIK3CG	0.929248	1.85707178999105e-18	+
cg06338290	MEred	chr12	109027870	OpenSea	Promoter_Associated	SELPLG	RP11-689B22.2;SELPLG	0.92869	2.15361421437018e-18	+
cg26014952	MEred	chr3	196366994	S_Shore	Promoter_Associated	LRRC33	LRRC33;PIGX	0.928315	2.37743484144206e-18	+
cg00860712	MEred	chr1	203274134	N_Shore	Promoter_Associated	BTG2	RP11-134P9.1;BTG2	0.928268	2.40693584203569e-18	+
cg03431741	MEred	chr6	41528502	Island	Promoter_Associated	FOXP4	FOXP4	0.92809	2.52165530140989e-18	+
cg24080793	MEred	chr17	62097951	OpenSea	Promoter_Associated	ICAM2	ICAM2	0.92805	2.54837367133486e-18	+
cg11203397	MEred	chr13	46870454	OpenSea	Promoter_Associated			0.928013	2.57325455740494e-18	+
cg02996471	MEred	chr19	3178512	N_Shore	Promoter_Associated	S1PR4	S1PR4	0.927975	2.59861405223885e-18	+
cg12962429	MEred	chr6	32912291	OpenSea	Promoter_Associated			0.92797	2.60244488783799e-18	+
cg13990355	MEred	chr19	42636817	N_Shore	Promoter_Associated	POU2F2	POU2F2;CTC-378H22.1	0.927959	2.6098733194453e-18	+
cg12805374	MEred	chr17	43306622	OpenSea	Promoter_Associated	FMNL1		0.927846	2.68828797980512e-18	+
cg07941916	MEred	chr5	131762292	OpenSea	Promoter_Associated	C5orf56	AC116366.5;C5orf56	0.927773	2.73959034696683e-18	+
cg10613387	MEred	chr8	37738443	OpenSea	Promoter_Associated	RAB11FIP1	RAB11FIP1	0.927763	2.74672637575633e-18	+
cg00698595	MEred	chr11	128393063	S_Shore	Promoter_Associated	ETS1	ETS1	0.927644	2.83365817519982e-18	+
cg08779777	MEred	chr7	106505772	N_Shelf	Promoter_Associated	PIK3CG	PIK3CG	0.927559	2.89648948818565e-18	+
cg16393012	MEred	chr12	15114387	OpenSea	Promoter_Associated	ARHGDIB	ARHGDIB	0.927521	2.92595935159578e-18	+
cg09731946	MEred	chr21	45336903	OpenSea	Promoter_Associated	AGPAT3	AGPAT3	0.927332	3.0727923371848e-18	+
cg08224920	MEred	chr17	79259283	Island	Promoter_Associated	SLC38A10	SLC38A10	0.927066	3.291959712389e-18	+
cg15217044	MEred	chr6	159466054	OpenSea	Promoter_Associated	TAGAP	TAGAP	0.927002	3.34679354205764e-18	+
cg00791905	MEred	chr1	92950472	Island	Promoter_Associated	GFI1	GFI1	0.926816	3.51075536182764e-18	+
cg26725201	MEred	chr6	3023598	OpenSea	Promoter_Associated		RP1-90J20.11	0.926804	3.52190954208363e-18	+
cg25305972	MEred	chr2	198070713	OpenSea	Promoter_Associated	ANKRD44	ANKRD44	0.926042	4.28046321786722e-18	+
cg14076977	MEred	chr15	40600284	OpenSea	Promoter_Associated	PLCB2	PLCB2	0.925628	4.75377697343463e-18	+
cg09037968	MEred	chr2	37828140	OpenSea	Promoter_Associated		AC006369.2	0.925626	4.75657389482729e-18	+
cg16659026	MEred	chr19	54617827	N_Shore	Promoter_Associated	PRPF31;TFPT	PRPF31;AC012314.6;TFPT	0.925534	4.86823159248559e-18	+
cg20861716	MEred	chr8	29357029	OpenSea	Promoter_Associated			0.925422	5.00825980849483e-18	+
cg16363586	MEred	chr19	17516329	OpenSea	Promoter_Associated	BST2	BST2;FAM125A	0.925071	5.47133171604553e-18	+
cg22792785	MEred	chr8	86018936	N_Shore	Promoter_Associated	LRRCC1	LRRCC1	0.925037	5.51770095213309e-18	+
cg19423311	MEred	chr16	27413904	OpenSea	Promoter_Associated	IL21R	IL21R	0.925	5.56937626235083e-18	+
cg02289045	MEred	chr2	105593190	OpenSea	Promoter_Associated	LOC102724691	AC010884.1	0.924972	5.6081933628229e-18	+
cg22595391	MEred	chr17	80407031	N_Shore	Promoter_Associated	C17orf62	C17orf62	0.9246	6.15496748514965e-18	+
cg00021895	MEred	chr17	80407704	N_Shore	Promoter_Associated	C17orf62	C17orf62	0.924537	6.25271548589162e-18	+
cg09755770	MEred	chr1	167601285	S_Shore	Promoter_Associated	RCSD1	RCSD1	0.923958	7.21952846620562e-18	+
cg20046343	MEred	chr6	41528785	Island	Promoter_Associated	FOXP4	FOXP4	0.923733	7.63324682801988e-18	+
cg25120928	MEred	chr17	59488202	Island	Promoter_Associated	C17orf82	C17orf82	0.923729	7.63981813134613e-18	+
cg10037005	MEred	chr19	49838478	N_Shelf	Promoter_Associated	CD37	CD37	0.923688	7.71713974725663e-18	+
cg12039611	MEred	chr1	156786653	S_Shelf	Promoter_Associated	NTRK1;SH2D2A	SH2D2A;NTRK1	0.922994	9.14899562413895e-18	+
cg24685006	MEred	chr1	36043014	Island	Promoter_Associated	TFAP2E	RP4-728D4.2	0.922989	9.16097296703834e-18	+
cg21089993	MEred	chr12	109022454	OpenSea	Promoter_Associated	SELPLG	RP11-689B22.2;SELPLG	0.922921	9.31380610349803e-18	+
cg09973986	MEred	chr12	58135973	S_Shelf	Promoter_Associated	AGAP2	TSPAN31;AGAP2	0.922797	9.60039264338465e-18	+
cg14564439	MEred	chr7	102067066	OpenSea	Promoter_Associated	PRKRIP1;LOC100630923	PRKRIP1	0.922533	1.02366282895023e-17	+
cg20459687	MEred	chr13	99128579	S_Shore	Promoter_Associated	STK24	STK24	0.922285	1.08695937755179e-17	+
cg17240760	MEred	chr1	111417994	OpenSea	Promoter_Associated	CD53	CD53	0.922162	1.11975282823919e-17	+
cg08269742	MEred	chr17	8868541	Island	Promoter_Associated	PIK3R5	PIK3R5	0.922101	1.13625989828819e-17	+
cg06855803	MEred	chr19	10450364	OpenSea	Promoter_Associated	ICAM3	ICAM3	0.922088	1.1398886278864e-17	+
cg09167301	MEred	chr14	91790497	OpenSea	Promoter_Associated	CCDC88C		0.92188	1.1985640492374e-17	+
cg04685228	MEred	chr5	172462626	OpenSea	Promoter_Associated			0.921867	1.20214927062034e-17	+
cg00381233	MEred	chr7	55602372	OpenSea	Promoter_Associated	VOPP1	VOPP1	0.921673	1.25959625652973e-17	+
cg12192582	MEred	chr7	37392880	OpenSea	Promoter_Associated	ELMO1	ELMO1	0.921628	1.27312617219233e-17	+
cg08177681	MEred	chr2	240302585	OpenSea	Promoter_Associated	HDAC4	HDAC4	0.921518	1.30722648734807e-17	+
cg08253704	MEred	chr6	30653242	N_Shore	Promoter_Associated	KIAA1949	PPP1R18	0.921496	1.31405455265289e-17	+
cg26974880	MEred	chr16	50308058	OpenSea	Promoter_Associated		ADCY7	0.92128	1.38362057510954e-17	+
cg21526357	MEred	chr17	2699249	OpenSea	Promoter_Associated	RAP1GAP2	RAP1GAP2	0.921237	1.39785605051897e-17	+
cg20805367	MEred	chr17	6918952	S_Shore	Promoter_Associated	C17orf49	C17orf49;MIR497HG	0.920733	1.57590855758634e-17	+
cg00173782	MEred	chr11	128392850	S_Shore	Promoter_Associated	ETS1	ETS1	0.92065	1.60708750156324e-17	+
cg02753354	MEred	chr19	1074727	Island	Promoter_Associated	HMHA1	HMHA1	0.920556	1.64335279505357e-17	+
cg02158090	MEred	chr11	14926386	N_Shore	Promoter_Associated		CALCB	0.920502	1.66415624894383e-17	+
cg21876918	MEred	chr19	2085483	OpenSea	Promoter_Associated	MOBKL2A	MOB3A	0.920487	1.67035903519383e-17	+
cg19693177	MEred	chr12	7060569	OpenSea	Promoter_Associated	PTPN6	PTPN6	0.920431	1.69250391194094e-17	+
cg16047144	MEred	chr17	62097953	OpenSea	Promoter_Associated	ICAM2	ICAM2	0.9204	1.70476830345863e-17	+
cg22493372	MEred	chr7	73631888	OpenSea	Promoter_Associated	LAT2		0.920368	1.71790268256872e-17	+
cg20783697	MEred	chr17	56407147	OpenSea	Promoter_Associated	BZRAP1	BZRAP1	0.919885	1.92439742543558e-17	+
cg04292549	MEred	chr19	39108723	N_Shore	Promoter_Associated	MAP4K1;EIF3K	MAP4K1;EIF3K	0.919703	2.00815232046834e-17	+
cg25683525	MEred	chr16	58033426	N_Shore	Promoter_Associated	ZNF319	ZNF319;C16orf57	0.919679	2.01922607460765e-17	+
cg14424070	MEred	chr14	75988820	OpenSea	Promoter_Associated	BATF	BATF	0.919665	2.02589517914629e-17	+
cg04141796	MEred	chr5	42950062	N_Shore	Promoter_Associated			0.919361	2.17460478857805e-17	+
cg03654451	MEred	chr2	69001905	OpenSea	Promoter_Associated	ARHGAP25	ARHGAP25	0.919303	2.20438798808295e-17	+
cg01574513	MEred	chr16	85981720	Island	Promoter_Associated			0.919288	2.21198669867226e-17	+
cg05810170	MEred	chr4	1049609	N_Shore	Promoter_Associated			0.919204	2.2555967176182e-17	+
cg03623968	MEred	chr3	128523333	OpenSea	Promoter_Associated	RAB7A		0.919111	2.30492511071329e-17	+
cg12541569	MEred	chr6	43192447	OpenSea	Promoter_Associated		RP3-330M21.5	0.9191	2.31041982505109e-17	+
cg26189983	MEred	chr1	12227700	Island	Promoter_Associated	TNFRSF1B	TNFRSF1B	0.919087	2.31760055430638e-17	+
cg17653203	MEred	chr4	2933715	Island	Promoter_Associated	MFSD10	MFSD10	0.918964	2.3846082762551e-17	+
cg12197421	MEred	chr6	30653736	N_Shore	Promoter_Associated	KIAA1949	PPP1R18	0.918682	2.54522464377898e-17	+
cg13759953	MEred	chr15	81589201	OpenSea	Promoter_Associated	IL16	IL16	0.918575	2.60863519369534e-17	+
cg27318190	MEred	chr14	52313853	OpenSea	Promoter_Associated		GNG2	0.918359	2.74194194214249e-17	+
cg24749672	MEred	chr12	51718108	OpenSea	Promoter_Associated	BIN2	BIN2	0.918316	2.76865583890163e-17	+
cg23776787	MEred	chr5	142814315	OpenSea	Promoter_Associated	NR3C1	NR3C1	0.918242	2.81625149027635e-17	+
cg04352505	MEred	chr15	63795867	N_Shore	Promoter_Associated	USP3	USP3	0.918197	2.84539313054448e-17	+
cg25384897	MEred	chr6	32813544	S_Shore	Promoter_Associated	TAP1;PSMB8	XXbac-BPG246D15.8;PSMB8;TAP1;PSMB9	0.917918	3.03328757362736e-17	+
cg04702538	MEred	chr17	16318972	OpenSea	Promoter_Associated	TRPV2	TRPV2	0.917799	3.11660016906265e-17	+
cg23243378	MEred	chr11	65406311	S_Shelf	Promoter_Associated	SIPA1	SIPA1	0.917491	3.34317640094854e-17	+
cg12537546	MEred	chr17	6919153	S_Shore	Promoter_Associated	RNASEK-C17orf49;C17orf49;MIR497HG	C17orf49;MIR497HG	0.917477	3.35365945464039e-17	+
cg03684062	MEred	chr19	3179364	Island	Promoter_Associated	S1PR4	S1PR4	0.917165	3.59906691262965e-17	+
cg14097517	MEred	chr6	25042369	OpenSea	Promoter_Associated	FAM65B	FAM65B;RP3-425P12.5	0.91714	3.61976771723093e-17	+
cg25746134	MEred	chr1	202129865	OpenSea	Promoter_Associated	PTPN7	PTPN7	0.917104	3.64921275414155e-17	+
cg17583432	MEred	chr8	129005567	OpenSea	Promoter_Associated	PVT1	PVT1	0.917034	3.70721261029129e-17	+
cg23949574	MEred	chr2	240302855	OpenSea	Promoter_Associated	HDAC4	HDAC4	0.916943	3.7845534841811e-17	+
cg09993699	MEred	chr19	17517008	OpenSea	Promoter_Associated	BST2	FAM125A;BST2	0.916841	3.87286302482597e-17	+
cg00180073	MEred	chr20	46356451	OpenSea	Promoter_Associated	SULF2	SULF2	0.916488	4.19238933905833e-17	+
cg16377888	MEred	chr17	2699469	OpenSea	Promoter_Associated	RAP1GAP2	RAP1GAP2	0.916379	4.29633594904249e-17	+
cg03226454	MEred	chr1	198608163	OpenSea	Promoter_Associated	PTPRC	PTPRC	0.916105	4.56748537913266e-17	+
cg09755589	MEred	chr1	166459325	OpenSea	Promoter_Associated		RP11-276E17.2	0.91606	4.61367744285223e-17	+
cg19039313	MEred	chr2	136634366	S_Shore	Promoter_Associated	MCM6	MCM6	0.915851	4.83353113935567e-17	+
cg01485838	MEred	chr14	100532680	OpenSea	Promoter_Associated	EVL	EVL;CTD-2376I20.1	0.91562	5.08874903091775e-17	+
cg18723553	MEred	chr6	32160909	N_Shelf	Promoter_Associated	GPSM3	GPSM3	0.915298	5.46438541232511e-17	+
cg18408991	MEred	chr16	3209180	Island	Promoter_Associated			0.915261	5.50986647643745e-17	+
cg22541038	MEred	chr4	1049653	Island	Promoter_Associated			0.915223	5.55635729126535e-17	+
cg14741474	MEred	chr12	109027631	OpenSea	Promoter_Associated	SELPLG	RP11-689B22.2;SELPLG	0.915171	5.62058148859045e-17	+
cg05814654	MEred	chr16	27413177	OpenSea	Promoter_Associated	IL21R	IL21R	0.915102	5.70593726449431e-17	+
cg15679651	MEred	chr19	39108529	N_Shore	Promoter_Associated	MAP4K1;EIF3K	EIF3K;MAP4K1	0.914932	5.92399405956378e-17	+
cg18625738	MEred	chr1	110448986	OpenSea	Promoter_Associated			0.914212	6.93712683164594e-17	+
cg27381584	MEred	chr17	80407749	N_Shore	Promoter_Associated	C17orf62	C17orf62	0.914179	6.98647438132613e-17	+
cg04531425	MEred	chr2	182322841	Island	Promoter_Associated	ITGA4	ITGA4	0.914033	7.21176928364918e-17	+
cg12793123	MEred	chr22	24823554	S_Shelf	Promoter_Associated	ADORA2A	ADORA2A;KB-1896H10.1	0.913843	7.51659623347043e-17	+
cg10038182	MEred	chr10	11268758	OpenSea	Promoter_Associated	CELF2	CELF2	0.913716	7.72584227109452e-17	+
cg26063719	MEred	chr10	17273187	S_Shore	Promoter_Associated	VIM		0.913648	7.840571280586e-17	+
cg18978125	MEred	chr7	963050	S_Shelf	Promoter_Associated	ADAP1	ADAP1;COX19	0.913458	8.17130511674036e-17	+
cg07665458	MEred	chr1	156786723	S_Shelf	Promoter_Associated	SH2D2A;NTRK1	SH2D2A;NTRK1	0.913087	8.85085189017229e-17	+
cg12151124	MEred	chr19	10381416	Island	Promoter_Associated	ICAM1	ICAM1	0.913057	8.90945253850118e-17	+
cg05865746	MEred	chr17	2699553	OpenSea	Promoter_Associated	RAP1GAP2	RAP1GAP2	0.913026	8.9676701472418e-17	+
cg13285213	MEred	chr12	50056949	OpenSea	Promoter_Associated	FMNL3	FMNL3	0.912934	9.14819213175446e-17	+
cg20136100	MEred	chr11	63974860	Island	Promoter_Associated	FERMT3	FERMT3	0.912922	9.17174485799104e-17	+
cg23509272	MEred	chr17	40346296	OpenSea	Promoter_Associated	GHDC	GHDC	0.91278	9.45482165488616e-17	+
cg07280489	MEred	chr8	86018963	N_Shore	Promoter_Associated	LRRCC1	LRRCC1	0.912718	9.58179475753403e-17	+
cg05106269	MEred	chr19	10381393	Island	Promoter_Associated	ICAM1	ICAM1	0.912445	1.01563485597649e-16	+
cg23482747	MEred	chr19	18113604	S_Shore	Promoter_Associated	ARRDC2		0.912203	1.06942935754688e-16	+
cg23241878	MEred	chr19	42082350	OpenSea	Promoter_Associated	CEACAM21	CEACAM21	0.912109	1.09113700895297e-16	+
cg21372200	MEred	chr3	50375735	S_Shore	Promoter_Associated	RASSF1	RASSF1	0.911897	1.14145116194663e-16	+
cg23680451	MEred	chr10	3823790	Island	Promoter_Associated	KLF6	KLF6	0.911669	1.19792345846654e-16	+
cg21999735	MEred	chr15	38963943	OpenSea	Promoter_Associated		RP11-275I4.2	0.911616	1.21127194157024e-16	+
cg12090003	MEred	chr19	17516282	OpenSea	Promoter_Associated	BST2	BST2;FAM125A	0.911354	1.28020902728493e-16	+
cg02716776	MEred	chr19	3178413	N_Shore	Promoter_Associated	S1PR4	S1PR4	0.910782	1.44384105863404e-16	+
cg25033715	MEred	chr16	50715445	OpenSea	Promoter_Associated	SNX20	SNX20	0.910131	1.6536418962179e-16	+
cg16415863	MEred	chr19	17516339	OpenSea	Promoter_Associated	BST2;MVB12A;BISPR	FAM125A;BST2	0.910051	1.68159778943035e-16	+
cg14166209	MEred	chr1	117047015	OpenSea	Promoter_Associated		RP4-655J12.5	0.909551	1.86499627174154e-16	+
cg08306955	MEred	chr6	25137971	N_Shore	Promoter_Associated	CMAH	CMAHP	0.909386	1.92943357433065e-16	+
cg26769927	MEred	chr16	29674972	N_Shore	Promoter_Associated	SPN	SPN	0.908846	2.15579616258672e-16	+
cg13935741	MEred	chr9	134146134	OpenSea	Promoter_Associated	FAM78A	FAM78A	0.908643	2.24722526980971e-16	+
cg22839308	MEred	chr4	38807259	OpenSea	Promoter_Associated	TLR1	TLR1	0.90824	2.43941207270853e-16	+
cg14370448	MEred	chr16	30103978	S_Shore	Promoter_Associated	YPEL3;TBX6	TBX6;YPEL3;RP11-455F5.2	0.907825	2.65341793253304e-16	+
cg08016257	MEred	chr7	134833166	OpenSea	Promoter_Associated	TMEM140	TMEM140;C7orf49;AC083862.1	0.907819	2.65702380911821e-16	+
cg04998805	MEred	chr12	15115389	OpenSea	Promoter_Associated	ARHGDIB	ARHGDIB	0.907784	2.67587437673018e-16	+
cg24953425	MEred	chr1	9777966	S_Shore	Promoter_Associated	PIK3CD	PIK3CD	0.90734	2.92633080783456e-16	+
cg27163099	MEred	chr9	134151909	Island	Promoter_Associated	FAM78A	FAM78A	0.90719	3.0162725477249e-16	+
cg07003587	MEred	chr17	79259040	N_Shore	Promoter_Associated	SLC38A10	SLC38A10	0.907183	3.02014004053922e-16	+
cg16858415	MEred	chr11	116967348	N_Shore	Promoter_Associated	SIK3	SIK3	0.906935	3.17462369143848e-16	+
cg01132064	MEred	chr11	46382562	OpenSea	Promoter_Associated	DGKZ	DGKZ	0.906838	3.2370668110151e-16	+
cg05572167	MEred	chr1	156786688	S_Shelf	Promoter_Associated	SH2D2A;NTRK1	SH2D2A;NTRK1	0.906459	3.49149343366325e-16	+
cg10098021	MEred	chr6	30653732	N_Shore	Promoter_Associated	KIAA1949	PPP1R18	0.906415	3.52185201932943e-16	+
cg25913475	MEred	chr1	32716807	S_Shelf	Promoter_Associated	LCK	LCK	0.906387	3.54139635647131e-16	+
cg24724832	MEred	chr1	11779395	N_Shore	Promoter_Associated	C1orf187		0.906184	3.68767404356791e-16	+
cg07113025	MEred	chr3	113933023	OpenSea	Promoter_Associated		RP11-553L6.2	0.905957	3.85721485888892e-16	+
cg19243632	MEred	chr16	67679089	Island	Promoter_Associated	RLTPR	RLTPR	0.905854	3.93718511931861e-16	+
cg19616437	MEred	chr17	56410660	OpenSea	Promoter_Associated	BZRAP1-AS1		0.90584	3.94803587714106e-16	+
cg18886071	MEred	chr1	160617057	OpenSea	Promoter_Associated	SLAMF1	SLAMF1	0.905694	4.06351886744273e-16	+
cg13912307	MEred	chr11	47416535	Island	Promoter_Associated		RP11-750H9.5	0.905363	4.33795482235779e-16	+
cg14524442	MEred	chr19	6773807	OpenSea	Promoter_Associated	VAV1		0.905282	4.4073785817811e-16	+
cg04237429	MEred	chr22	50051110	OpenSea	Promoter_Associated	C22orf34	C22orf34	0.905251	4.43427831077512e-16	+
cg17962854	MEred	chr8	134581043	N_Shore	Promoter_Associated	ST3GAL1	ST3GAL1	0.904959	4.69546272614983e-16	+
cg06952307	MEred	chr17	47287974	OpenSea	Promoter_Associated	ABI3;GNGT2	GNGT2;ABI3	0.90489	4.76013464409267e-16	+
cg07745886	MEred	chr8	42150794	OpenSea	Promoter_Associated	IKBKB	IKBKB	0.904764	4.87848830022233e-16	+
cg11944186	MEred	chr21	43483026	OpenSea	Promoter_Associated	UMODL1	UMODL1;TMPRSS3	0.904711	4.92951480216419e-16	+
cg01542384	MEred	chr3	50284305	OpenSea	Promoter_Associated	GNAI2	GNAI2	0.904705	4.93476204248625e-16	+
cg19457477	MEred	chr19	39108609	N_Shore	Promoter_Associated	MAP4K1;EIF3K	EIF3K;MAP4K1	0.904441	5.19574471977708e-16	+
cg15027815	MEred	chr1	202131184	OpenSea	Promoter_Associated	PTPN7	PTPN7	0.903971	5.69312377783596e-16	+
cg10861751	MEred	chr1	192544716	OpenSea	Promoter_Associated	RGS1	RGS1	0.903952	5.71454551871069e-16	+
cg15033098	MEred	chr19	16449866	OpenSea	Promoter_Associated			0.903591	6.12708823734113e-16	+
cg12831034	MEred	chr20	57582971	S_Shore	Promoter_Associated	CTSZ	CTSZ	0.903542	6.18544704790266e-16	+
cg00302479	MEred	chr2	113931538	OpenSea	Promoter_Associated	PSD4;LOC440839	AC016683.5;PSD4	0.903491	6.24625072995056e-16	+
cg09937039	MEred	chr14	75989203	OpenSea	Promoter_Associated	BATF	BATF	0.903358	6.40927083947595e-16	+
cg18837947	MEred	chr4	78114737	OpenSea	Promoter_Associated		CCNG2	0.903334	6.43898705750011e-16	+
cg22436429	MEred	chr1	36043084	Island	Promoter_Associated	TFAP2E	RP4-728D4.2	0.903253	6.53943675731498e-16	+
cg03284866	MEred	chr8	124173487	Island	Promoter_Associated			0.902818	7.10882059761231e-16	+
cg01495714	MEred	chr21	43483054	OpenSea	Promoter_Associated	UMODL1	UMODL1;TMPRSS3	0.902773	7.17025119971588e-16	+
cg03605116	MEred	chr20	4795621	OpenSea	Promoter_Associated	RASSF2	RASSF2	0.902451	7.62502416044727e-16	+
cg10432360	MEred	chr21	45579868	N_Shore	Promoter_Associated		AP001055.6	0.902345	7.78180835171828e-16	+
cg12480115	MEred	chr21	36577603	OpenSea	Promoter_Associated		RUNX1	0.902281	7.87628683053418e-16	+
cg18696027	MEred	chr15	45002597	N_Shore	Promoter_Associated	B2M	B2M;PATL2	0.901813	8.60930099523917e-16	+
cg18190798	MEred	chr3	47029335	OpenSea	Promoter_Associated	NBEAL2	NBEAL2	0.901466	9.19239390978149e-16	+
cg09000385	MEred	chr13	41187926	OpenSea	Promoter_Associated	FOXO1		0.901344	9.40593576792684e-16	+
cg25765104	MEred	chr1	167601275	S_Shore	Promoter_Associated	RCSD1	RCSD1	0.90127	9.53741718553767e-16	+
cg24603408	MEred	chr8	22562397	S_Shore	Promoter_Associated		RP11-459E5.1	0.901262	9.55324355483531e-16	+
cg14919554	MEred	chr5	43018629	Island	Promoter_Associated		CTD-2201E18.3;CTD-2035E11.3	0.901115	9.82131218956748e-16	+
cg13192487	MEred	chr5	171577955	OpenSea	Promoter_Associated	STK10	STK10	0.901034	9.9705024690362e-16	+
cg14710984	MEred	chr5	138725705	N_Shelf	Promoter_Associated	MGC29506	RP11-1280I22.1	0.900887	1.02490366502617e-15	+
cg19417940	MEred	chr1	32716817	S_Shelf	Promoter_Associated	LCK	LCK	0.900735	1.05464855003728e-15	+
cg18020955	MEred	chr1	147790806	S_Shore	Promoter_Associated			0.900592	1.08320789744528e-15	+
cg16533606	MEred	chr17	80407707	N_Shore	Promoter_Associated	C17orf62	C17orf62	0.900561	1.08953735895831e-15	+
cg18758585	MEred	chr1	235115601	OpenSea	Promoter_Associated		RP11-443B7.3	0.900452	1.11196611269245e-15	+
cg06032302	MEred	chr5	131762646	OpenSea	Promoter_Associated	C5orf56	AC116366.5;C5orf56	0.900328	1.13788235874258e-15	+
cg17865252	MEred	chr20	49411019	N_Shore	Promoter_Associated	BCAS4	BCAS4	0.900301	1.143640504467e-15	+
cg14978691	MEred	chr7	98978748	OpenSea	Promoter_Associated	ARPC1B	ARPC1B;ARPC1A	0.900294	1.14510001386668e-15	+
cg03840259	MEred	chr22	40297036	OpenSea	Promoter_Associated	GRAP2	GRAP2	0.900148	1.17668849183142e-15	+
cg20801692	MEred	chr15	90602973	OpenSea	Promoter_Associated	ZNF710	ZNF710	0.899922	1.22729002252416e-15	+
cg16526120	MEred	chr4	78774513	OpenSea	Promoter_Associated			0.899904	1.23128000579003e-15	+
cg07751287	MEred	chr1	167599830	Island	Promoter_Associated	RCSD1	RP3-455J7.4;RCSD1	0.899618	1.29830177315136e-15	+
cg04960065	MEred	chr4	185189300	OpenSea	Promoter_Associated		AC079080.1	0.899394	1.35312396773785e-15	+
cg13925895	MEred	chr2	201990619	OpenSea	Promoter_Associated	CFLAR	CFLAR	0.899367	1.3599529204298e-15	+
cg15774391	MEred	chr17	40439628	N_Shore	Promoter_Associated	STAT5A	STAT5A	0.899111	1.42558068773772e-15	+
cg11234839	MEred	chr4	185189248	OpenSea	Promoter_Associated		AC079080.1	0.898781	1.51488406090273e-15	+
cg16447680	MEred	chr12	55379100	OpenSea	Promoter_Associated	KIAA0748	TESPA1	0.898779	1.51522689507021e-15	+
cg14419496	MEred	chr4	2283688	OpenSea	Promoter_Associated	ZFYVE28	ZFYVE28	0.898702	1.53693773099888e-15	+
cg23369564	MEred	chr1	150123734	S_Shore	Promoter_Associated	PLEKHO1	PLEKHO1	0.898671	1.54560681877219e-15	+
cg11838224	MEred	chr17	7287740	Island	Promoter_Associated	TNK1	TNK1	0.898669	1.54623756985199e-15	+
cg20839149	MEred	chr1	156786601	S_Shelf	Promoter_Associated	SH2D2A;NTRK1	SH2D2A;NTRK1	0.898249	1.66955166609289e-15	+
cg08480068	MEred	chr16	29674959	N_Shore	Promoter_Associated	SPN	SPN	0.898117	1.71032170848802e-15	+
cg02322641	MEred	chr1	161039565	OpenSea	Promoter_Associated	ARHGAP30	ARHGAP30	0.898102	1.7150812778618e-15	+
cg07113397	MEred	chr16	50301690	OpenSea	Promoter_Associated	ADCY7	ADCY7	0.897813	1.80739776917521e-15	+
cg22550229	MEred	chr18	13138034	S_Shore	Promoter_Associated			0.897716	1.83950037401948e-15	+
cg14083015	MEred	chr6	25042090	OpenSea	Promoter_Associated		RP3-425P12.5;FAM65B	0.897683	1.85078252292197e-15	+
cg07130266	MEred	chr3	50375624	Island	Promoter_Associated	RASSF1	RASSF1	0.897432	1.93684016150806e-15	+
cg11558856	MEred	chr22	37546124	OpenSea	Promoter_Associated	IL2RB	IL2RB	0.896809	2.16687341541225e-15	+
cg00983904	MEred	chr12	6665288	Island	Promoter_Associated	IFFO1	IFFO1	0.896478	2.29952666685369e-15	+
cg15820952	MEred	chr19	17236250	OpenSea	Promoter_Associated	MYO9B	MYO9B	0.896273	2.38547824772135e-15	+
cg03915752	MEred	chr1	66802205	OpenSea	Promoter_Associated	PDE4B		0.896173	2.42831817184829e-15	+
cg07213444	MEred	chr8	134538981	OpenSea	Promoter_Associated	ST3GAL1	ST3GAL1	0.895914	2.54342534607958e-15	+
cg23055547	MEred	chr22	30661978	OpenSea	Promoter_Associated	OSM	OSM;MTMR3	0.895739	2.6239003290033e-15	+
cg00326231	MEred	chr22	19278249	N_Shore	Promoter_Associated	CLTCL1	CLTCL1	0.895709	2.63762046329015e-15	+
cg26614943	MEred	chr6	134499390	S_Shore	Promoter_Associated	SGK1	SGK1	0.895409	2.7819224822313e-15	+
cg15123730	MEred	chr19	13215387	Island	Promoter_Associated			0.895363	2.80496716035458e-15	+
cg20972214	MEred	chr12	8088818	OpenSea	Promoter_Associated	SLC2A3	SLC2A3;NECAP1	0.895347	2.81270986491141e-15	+
cg09200260	MEred	chr21	36577539	OpenSea	Promoter_Associated		RUNX1	0.895071	2.95338621508504e-15	+
cg05031214	MEred	chr17	2699231	OpenSea	Promoter_Associated	RAP1GAP2	RAP1GAP2	0.894852	3.06971736979289e-15	+
cg01413582	MEred	chr6	30652688	N_Shore	Promoter_Associated	KIAA1949	PPP1R18	0.894682	3.16284056036659e-15	+
cg02443306	MEred	chr11	268923	OpenSea	Promoter_Associated			0.8942	3.44240010434726e-15	+
cg10996111	MEred	chr6	30510459	OpenSea	Promoter_Associated	GNL1	GNL1	0.894151	3.4720373481577e-15	+
cg14215970	MEred	chr9	124132919	Island	Promoter_Associated	STOM	STOM	0.893925	3.6118523317552e-15	+
cg24385801	MEred	chr9	19103287	S_Shore	Promoter_Associated	HAUS6	HAUS6	0.893691	3.7619547446731e-15	+
cg17090968	MEred	chr12	46663694	S_Shore	Promoter_Associated	SLC38A1	SLC38A1	0.893628	3.80372140812938e-15	+
cg22008490	MEred	chr1	202129255	OpenSea	Promoter_Associated	PTPN7	PTPN7	0.893062	4.19649633324308e-15	+
cg13863668	MEred	chr1	28996561	OpenSea	Promoter_Associated	GMEB1	GMEB1	0.892988	4.25026683827517e-15	+
cg08578703	MEred	chr6	25042495	OpenSea	Promoter_Associated		FAM65B;RP3-425P12.5	0.89283	4.36799982934382e-15	+
cg25518707	MEred	chr17	60801924	OpenSea	Promoter_Associated	MARCH10		0.892349	4.7459678205898e-15	+
cg22331159	MEred	chr2	233924713	N_Shore	Promoter_Associated	INPP5D	INPP5D	0.892274	4.80744373154118e-15	+
cg10303411	MEred	chr6	25042446	OpenSea	Promoter_Associated	FAM65B	FAM65B;RP3-425P12.5	0.892111	4.94328321548084e-15	+
cg02999696	MEred	chr15	40340230	OpenSea	Promoter_Associated	SRP14-AS1	RP11-521C20.4	0.891831	5.18611401246809e-15	+
cg06948190	MEred	chr6	35270956	OpenSea	Promoter_Associated	DEF6	DEF6	0.891733	5.27362623845604e-15	+
cg16546006	MEred	chr2	182322890	Island	Promoter_Associated	ITGA4	ITGA4	0.891621	5.37620124917645e-15	+
cg24295032	MEred	chr14	89976955	OpenSea	Promoter_Associated	FOXN3	FOXN3;RP11-33N16.3	0.891581	5.41297451268903e-15	+
cg21531300	MEred	chr14	75988800	OpenSea	Promoter_Associated	BATF	BATF	0.891578	5.41554291090874e-15	+
cg04466898	MEred	chr11	65407734	N_Shore	Promoter_Associated	SIPA1	SIPA1	0.891491	5.49612983803094e-15	+
cg05304979	MEred	chr16	87736062	N_Shore	Promoter_Associated	LOC100129637	KLHDC4;AC010536.1	0.891407	5.57599410967749e-15	+
cg08693337	MEred	chr17	17208921	S_Shore	Promoter_Associated	NT5M	NT5M	0.89081	6.17002105829717e-15	+
cg25373595	MEred	chr17	2699718	OpenSea	Promoter_Associated	RAP1GAP2	RAP1GAP2	0.8908	6.18059729631705e-15	+
cg10521147	MEred	chr13	45909283	OpenSea	Promoter_Associated			0.890634	6.35674721344777e-15	+
cg22436086	MEred	chr19	13215368	Island	Promoter_Associated			0.890521	6.4790601855257e-15	+
cg18278184	MEred	chr10	70847430	OpenSea	Promoter_Associated	SRGN	SRGN	0.890513	6.48873486106612e-15	+
cg18793449	MEred	chr20	43608092	OpenSea	Promoter_Associated	STK4	STK4	0.890263	6.76758951550251e-15	+
cg05880105	MEred	chr19	50004625	OpenSea	Promoter_Associated	MIR150	MIR150	0.890133	6.91703232428713e-15	+
cg10237362	MEred	chr17	62098230	OpenSea	Promoter_Associated	ICAM2	ICAM2	0.889759	7.36565090030847e-15	+
cg18447488	MEred	chr1	150295033	S_Shore	Promoter_Associated	PRPF3	PRPF3	0.889694	7.44674501870734e-15	+
cg07787634	MEred	chr1	241715378	OpenSea	Promoter_Associated	KMO	KMO	0.889566	7.60820533028156e-15	+
cg07664183	MEred	chr9	19103231	S_Shore	Promoter_Associated	HAUS6	HAUS6	0.889539	7.64172867304328e-15	+
cg20040488	MEred	chr6	28956510	Island	Promoter_Associated			0.889267	7.99721040287158e-15	+
cg09573843	MEred	chr4	154409945	OpenSea	Promoter_Associated	KIAA0922		0.889056	8.28433715169628e-15	+
cg07973967	MEred	chr17	62009607	OpenSea	Promoter_Associated	CD79B	CD79B	0.888804	8.63820147593948e-15	+
cg15809578	MEred	chr14	23589278	OpenSea	Promoter_Associated	CEBPE	CEBPE	0.888697	8.79304469362588e-15	+
cg12123019	MEred	chr19	18197853	OpenSea	Promoter_Associated	IL12RB1	IL12RB1	0.888529	9.04157270187567e-15	+
cg10423052	MEred	chr8	22562469	S_Shore	Promoter_Associated		RP11-459E5.1	0.888217	9.52094356083753e-15	+
cg15648715	MEred	chr19	39108871	N_Shore	Promoter_Associated	MAP4K1;EIF3K	MAP4K1;EIF3K	0.887881	1.00619592904542e-14	+
cg05376810	MEred	chr17	74511493	OpenSea	Promoter_Associated			0.887872	1.00772385653165e-14	+
cg11982525	MEred	chr7	106505688	N_Shelf	Promoter_Associated	PIK3CG	PIK3CG	0.887815	1.01723847023184e-14	+
cg02191392	MEred	chr6	134499589	S_Shore	Promoter_Associated	SGK1	SGK1	0.887771	1.02468046736617e-14	+
cg13810673	MEred	chr14	88473038	OpenSea	Promoter_Associated	GPR65	GPR65	0.887703	1.03611094610558e-14	+
cg12335447	MEred	chr22	37546115	OpenSea	Promoter_Associated	IL2RB	IL2RB	0.887698	1.03698964163389e-14	+
cg08040471	MEred	chr17	80407779	N_Shore	Promoter_Associated	C17orf62	C17orf62	0.887305	1.1061095750715e-14	+
cg27603467	MEred	chr3	71276631	OpenSea	Promoter_Associated	FOXP1	FOXP1	0.88664	1.23284233610547e-14	+
cg10650821	MEred	chr6	31543686	OpenSea	Promoter_Associated	TNF	TNF	0.886261	1.31122393417455e-14	+
cg11445169	MEred	chr15	31558455	OpenSea	Promoter_Associated			0.886235	1.3166798701814e-14	+
cg24706275	MEred	chr11	14926472	Island	Promoter_Associated		CALCB	0.88593	1.38351403074208e-14	+
cg10180415	MEred	chr1	117057968	OpenSea	Promoter_Associated	CD58	CD58;RP4-655J12.5	0.885919	1.38595390739906e-14	+
cg12440187	MEred	chr6	30510300	OpenSea	Promoter_Associated	GNL1	GNL1	0.885805	1.41160526408064e-14	+
cg19919590	MEred	chr1	31229569	OpenSea	Promoter_Associated	LAPTM5	LAPTM5	0.885734	1.42797522209907e-14	+
cg12709832	MEred	chr2	113933024	OpenSea	Promoter_Associated	PSD4	AC016683.5;PSD4	0.885424	1.50101823374702e-14	+
cg15209988	MEred	chr8	23021717	S_Shore	Promoter_Associated	TNFRSF10D	TNFRSF10D	0.885099	1.5816474991845e-14	+
cg27082467	MEred	chr6	25042468	OpenSea	Promoter_Associated	FAM65B	FAM65B;RP3-425P12.5	0.885066	1.58980436798647e-14	+
cg11706366	MEred	chr22	44420666	Island	Promoter_Associated	PARVB		0.884833	1.65031821014733e-14	+
cg08671782	MEred	chr10	3847515	OpenSea	Promoter_Associated			0.884734	1.67672471624786e-14	+
cg13544946	MEred	chr9	35729779	N_Shelf	Promoter_Associated	TLN1	TLN1	0.884644	1.70095377674241e-14	+
cg01246266	MEred	chr17	76126490	N_Shore	Promoter_Associated	TMC8;TMC6	TMC6;TMC8	0.884441	1.75693278027861e-14	+
cg10591516	MEred	chr12	125405786	OpenSea	Promoter_Associated			0.884313	1.79317760920754e-14	+
cg27165794	MEred	chr14	74179674	N_Shore	Promoter_Associated	PNMA1	PNMA1	0.884022	1.87836140657596e-14	+
cg07193047	MEred	chr17	75386305	OpenSea	Promoter_Associated	SEPT9	SEPT9	0.883994	1.88652950446309e-14	+
cg11698882	MEred	chr16	67278841	N_Shore	Promoter_Associated	FHOD1	FHOD1;SLC9A5	0.883738	1.96471830583959e-14	+
cg21453938	MEred	chr5	131762448	OpenSea	Promoter_Associated	C5orf56	AC116366.5;C5orf56	0.883683	1.98187353975113e-14	+
cg06636496	MEred	chr17	43304595	OpenSea	Promoter_Associated	FMNL1		0.883658	1.9898961159753e-14	+
cg05890550	MEred	chr17	2699706	OpenSea	Promoter_Associated	RAP1GAP2	RAP1GAP2	0.883013	2.20293481449925e-14	+
cg14519350	MEred	chr22	30661949	OpenSea	Promoter_Associated	OSM	OSM;MTMR3	0.883	2.20745970346505e-14	+
cg14450725	MEred	chr5	43020451	S_Shore	Promoter_Associated		CTD-2035E11.3;CTD-2201E18.3	0.882835	2.26558280295658e-14	+
cg17582558	MEred	chr12	58135988	S_Shelf	Promoter_Associated	AGAP2	TSPAN31;AGAP2	0.882714	2.3092374356078e-14	+
cg07516148	MEred	chr6	159463300	OpenSea	Promoter_Associated	TAGAP	TAGAP	0.882544	2.37150745126459e-14	+
cg03957481	MEred	chr22	50986962	Island	Promoter_Associated	KLHDC7B	KLHDC7B	0.882402	2.42477028901299e-14	+
cg11223622	MEred	chr17	73749654	Island	Promoter_Associated	ITGB4	ITGB4	0.882158	2.51917774880984e-14	+
cg25702500	MEred	chr13	42067019	OpenSea	Promoter_Associated			0.881546	2.77108118222999e-14	+
cg19391966	MEred	chr17	7287766	Island	Promoter_Associated	TNK1	TNK1	0.881545	2.77166043557666e-14	+
cg05728019	MEred	chr6	3024023	OpenSea	Promoter_Associated		RP1-90J20.11	0.881484	2.79798661063791e-14	+
cg06708913	MEred	chr12	90274556	OpenSea	Promoter_Associated			0.881334	2.86397227861449e-14	+
cg06007201	MEred	chr16	88850218	Island	Promoter_Associated	FAM38A		0.880976	3.02675982787779e-14	+
cg22462010	MEred	chr8	124173385	Island	Promoter_Associated			0.880834	3.09405318057034e-14	+
cg18555073	MEred	chr15	45002662	N_Shore	Promoter_Associated	B2M	B2M;PATL2	0.880743	3.13772087441426e-14	+
cg09419005	MEred	chr17	80407379	N_Shore	Promoter_Associated	C17orf62	C17orf62	0.880692	3.16234077716277e-14	+
cg09200665	MEred	chr11	75110664	Island	Promoter_Associated	SNORD15A;RPS3	SNORD15A;RPS3	0.880402	3.30705394047208e-14	+
cg11414821	MEred	chr6	30652771	N_Shore	Promoter_Associated	KIAA1949	PPP1R18	0.8803	3.35925793174675e-14	+
cg20927731	MEred	chr15	74726561	S_Shore	Promoter_Associated	SEMA7A	SEMA7A	0.880052	3.48971437509784e-14	+
cg13144783	MEred	chr3	46249795	OpenSea	Promoter_Associated	CCR1	CCR1;CCR3	0.879727	3.66765028579913e-14	+
cg00067414	MEred	chr6	151188081	Island	Promoter_Associated	MTHFD1L	MTHFD1L	0.879473	3.81227833924189e-14	+
cg01524501	MEred	chr19	15575197	OpenSea	Promoter_Associated	RASAL3	RASAL3	0.87941	3.84940089546982e-14	+
cg08736680	MEred	chr5	138725716	N_Shore	Promoter_Associated	MGC29506	RP11-1280I22.1	0.879056	4.06191856269065e-14	+
cg00719626	MEred	chr19	15575685	OpenSea	Promoter_Associated	RASAL3	RASAL3	0.8782	4.62387426268741e-14	+
cg16909962	MEred	chr1	229406711	Island	Promoter_Associated	RAB4A	RP5-1061H20.4;RAB4A	0.877791	4.91748653177297e-14	+
cg10523105	MEred	chr14	74178976	N_Shore	Promoter_Associated	PNMA1	PNMA1	0.877583	5.07394495477171e-14	+
cg25691553	MEred	chr3	49057884	N_Shore	Promoter_Associated	NDUFAF3;DALRD3;MIR425	DALRD3;NDUFAF3;MIR425	0.877547	5.10103857386571e-14	+
cg22955449	MEred	chr10	106028519	N_Shore	Promoter_Associated	GSTO2	GSTO2	0.87743	5.19174952813842e-14	+
cg22763680	MEred	chr17	33815432	S_Shore	Promoter_Associated	SLFN12L	SLFN12L	0.877426	5.19488385705545e-14	+
cg06255601	MEred	chr13	51086835	OpenSea	Promoter_Associated		DLEU1	0.877107	5.44856587277667e-14	+
cg25468516	MEred	chr11	65408028	N_Shore	Promoter_Associated	SIPA1	SIPA1	0.877099	5.45461159529442e-14	+
cg16333239	MEred	chr5	171542327	OpenSea	Promoter_Associated	STK10	STK10	0.876982	5.55073654341612e-14	+
cg27587125	MEred	chr1	109204207	Island	Promoter_Associated	C1orf59	HENMT1	0.876927	5.59686730078766e-14	+
cg21544402	MEred	chr1	151129160	OpenSea	Promoter_Associated	TNFAIP8L2	TNFAIP8L2	0.876735	5.75888384327908e-14	+
cg21311067	MEred	chr19	4916983	S_Shore	Promoter_Associated	UHRF1	UHRF1	0.875937	6.48291155704072e-14	+
cg12480053	MEred	chr13	105792346	OpenSea	Promoter_Associated			0.875921	6.4980378659979e-14	+
cg17665268	MEred	chr1	166459344	OpenSea	Promoter_Associated		RP11-276E17.2	0.875892	6.52636167946498e-14	+
cg20318143	MEred	chr19	17516370	OpenSea	Promoter_Associated	BST2;MVB12A;BISPR	FAM125A;BST2	0.875829	6.58688579850543e-14	+
cg00381968	MEred	chr15	31558766	OpenSea	Promoter_Associated			0.87555	6.86442065289217e-14	+
cg15102466	MEred	chr19	38540035	OpenSea	Promoter_Associated	SIPA1L3	SIPA1L3	0.875467	6.94825896517997e-14	+
cg09557991	MEred	chr1	12227927	S_Shore	Promoter_Associated	TNFRSF1B	TNFRSF1B	0.874881	7.57314562206877e-14	+
cg01447914	MEred	chr11	63974955	Island	Promoter_Associated	FERMT3	FERMT3	0.874813	7.64939726517563e-14	+
cg09238801	MEred	chr14	74179101	N_Shore	Promoter_Associated	PNMA1	PNMA1	0.874614	7.87534835328485e-14	+
cg12318408	MEred	chr17	2699802	OpenSea	Promoter_Associated	RAP1GAP2	RAP1GAP2	0.874245	8.3107336323916e-14	+
cg22026616	MEred	chr1	45275340	N_Shelf	Promoter_Associated	BTBD19	BTBD19	0.873966	8.65556346865073e-14	+
cg18100581	MEred	chr20	58713380	OpenSea	Promoter_Associated	MIR646HG	RP5-1043L13.1	0.873863	8.78584986426386e-14	+
cg06373032	MEred	chr10	81046101	OpenSea	Promoter_Associated	ZMIZ1	ZMIZ1	0.873843	8.81119181852806e-14	+
cg08218495	MEred	chr1	111174059	OpenSea	Promoter_Associated	KCNA2	KCNA2	0.873611	9.11336086805646e-14	+
cg12710152	MEred	chr1	32716773	S_Shelf	Promoter_Associated	LCK	LCK	0.873569	9.16861437845253e-14	+
cg23199648	MEred	chr12	94601815	OpenSea	Promoter_Associated	PLXNC1		0.873362	9.44792683435489e-14	+
cg18002862	MEred	chr17	2718230	OpenSea	Promoter_Associated	RAP1GAP2		0.873334	9.48634943975616e-14	+
cg09950256	MEred	chr2	64836449	Island	Promoter_Associated		AC007365.1	0.872904	1.00925369476554e-13	+
cg12920393	MEred	chr6	27107145	Island	Promoter_Associated	HIST1H2BK;HIST1H4I	HIST1H2BK;HIST1H4I	0.872517	1.06705694397463e-13	+
cg02323785	MEred	chr20	4795126	OpenSea	Promoter_Associated	RASSF2	RASSF2	0.872161	1.12304061632664e-13	+
cg08992717	MEred	chr1	160681615	OpenSea	Promoter_Associated	CD48	CD48	0.872141	1.12627951801648e-13	+
cg04666830	MEred	chr1	156786617	S_Shelf	Promoter_Associated	SH2D2A;NTRK1	SH2D2A;NTRK1	0.871978	1.15282483851258e-13	+
cg11194250	MEred	chr9	130541124	OpenSea	Promoter_Associated	SH2D3C	SH2D3C	0.871775	1.18665057621178e-13	+
cg25216589	MEred	chr16	88847561	N_Shelf	Promoter_Associated	PIEZO1		0.871422	1.24802100322325e-13	+
cg09091941	MEred	chr6	225666	OpenSea	Promoter_Associated		RP3-416J7.2	0.871256	1.27785190804351e-13	+
cg13825960	MEred	chr17	75878639	OpenSea	Promoter_Associated	FLJ45079	AC015804.1	0.871184	1.29085323851741e-13	+
cg10028884	MEred	chr17	8054829	Island	Promoter_Associated	PER1	PER1;VAMP2	0.871143	1.2984012357684e-13	+
cg23015118	MEred	chr1	2232527	Island	Promoter_Associated	SKI	SKI	0.871111	1.30434065313238e-13	+
cg05246303	MEred	chr2	182321354	N_Shore	Promoter_Associated	ITGA4	ITGA4	0.870496	1.42311847882784e-13	+
cg12604162	MEred	chr1	6086148	N_Shore	Promoter_Associated	KCNAB2	KCNAB2	0.870376	1.44741524691815e-13	+
cg11686792	MEred	chr13	114876061	N_Shore	Promoter_Associated	RASA3		0.870306	1.46175938035211e-13	+
cg08348387	MEred	chr2	242158123	S_Shore	Promoter_Associated	ANO7	ANO7	0.870269	1.46923735039628e-13	+
cg22991152	MEred	chr3	50670081	OpenSea	Promoter_Associated	MAPKAPK3		0.869847	1.55932897164657e-13	+
cg22337964	MEred	chr19	17517368	OpenSea	Promoter_Associated	BISPR;BST2;MVB12A	FAM125A;BST2	0.869741	1.58256056688116e-13	+
cg07167423	MEred	chr1	36042986	Island	Promoter_Associated	TFAP2E	RP4-728D4.2	0.869505	1.63589753763326e-13	+
cg00359604	MEred	chr21	38935977	Island	Promoter_Associated		TMPRSS3	0.869324	1.6778759483268e-13	+
cg02167021	MEred	chr3	121379791	OpenSea	Promoter_Associated	HCLS1	HCLS1	0.869277	1.688963037548e-13	+
cg24398450	MEred	chr12	109029099	OpenSea	Promoter_Associated	SELPLG	RP11-689B22.2;SELPLG	0.868999	1.755658401562e-13	+
cg15833579	MEred	chr16	67679164	Island	Promoter_Associated	RLTPR	RLTPR	0.868949	1.76816105369247e-13	+
cg25813953	MEred	chr14	50830872	OpenSea	Promoter_Associated	CDKL1	CDKL1	0.868893	1.78202237555551e-13	+
cg07499032	MEred	chr7	102066852	OpenSea	Promoter_Associated	PRKRIP1	PRKRIP1	0.868679	1.8358995669043e-13	+
cg11120865	MEred	chr14	21853037	S_Shore	Promoter_Associated	SUPT16H	SUPT16H;RP11-524O1.4	0.868424	1.90212598517724e-13	+
cg00512404	MEred	chr12	15114732	OpenSea	Promoter_Associated	ARHGDIB	ARHGDIB	0.868395	1.90983870103349e-13	+
cg25161377	MEred	chr2	29237783	OpenSea	Promoter_Associated	FAM179A	FAM179A	0.86808	1.99506433779925e-13	+
cg09060260	MEred	chr13	42038036	OpenSea	Promoter_Associated	RGCC	RGCC	0.867209	2.24973236157284e-13	+
cg00092518	MEred	chr13	50070550	Island	Promoter_Associated	PHF11	PHF11	0.867051	2.29910700572472e-13	+
cg02635726	MEred	chr3	195907058	OpenSea	Promoter_Associated			0.866561	2.45876887651879e-13	+
cg17198308	MEred	chr12	6665108	Island	Promoter_Associated	IFFO1	IFFO1	0.866533	2.46815308024551e-13	+
cg21582831	MEred	chr3	47029458	OpenSea	Promoter_Associated	NBEAL2	NBEAL2	0.866514	2.47463516255959e-13	+
cg08871244	MEred	chr16	88848307	N_Shore	Promoter_Associated	FAM38A		0.866039	2.64039585428314e-13	+
cg26019533	MEred	chr3	171820567	OpenSea	Promoter_Associated	FNDC3B	FNDC3B	0.865992	2.65731991622196e-13	+
cg21820394	MEred	chr14	77444372	OpenSea	Promoter_Associated			0.865972	2.66438800257503e-13	+
cg25902146	MEred	chr1	160681724	OpenSea	Promoter_Associated	CD48	CD48	0.865906	2.68864930082087e-13	+
cg11657366	MEred	chr14	67955250	OpenSea	Promoter_Associated	TMEM229B	TMEM229B	0.865816	2.72157833486452e-13	+
cg00660737	MEred	chr22	37546043	OpenSea	Promoter_Associated	IL2RB	IL2RB	0.865816	2.72179116881055e-13	+
cg14397696	MEred	chr13	105792284	OpenSea	Promoter_Associated			0.865651	2.7834622117456e-13	+
cg03001305	MEred	chr17	40439492	N_Shore	Promoter_Associated	STAT5A	STAT5A	0.865596	2.80437666522943e-13	+
cg11630242	MEred	chr17	19881632	Island	Promoter_Associated	AKAP10	AKAP10	0.86513	2.98705062081491e-13	+
cg14590806	MEred	chr7	134854347	N_Shore	Promoter_Associated	C7orf49	C7orf49	0.86507	3.01128055966479e-13	+
cg25467912	MEred	chr4	2813792	OpenSea	Promoter_Associated	SH3BP2	SH3BP2	0.864839	3.10658622804197e-13	+
cg16057598	MEred	chr2	172967819	Island	Promoter_Associated	DLX2	DLX2;AC104801.1	0.864812	3.11818441472735e-13	+
cg18414877	MEred	chr17	72734261	S_Shore	Promoter_Associated	RAB37	RAB37	0.864732	3.1517544310775e-13	+
cg21808174	MEred	chr3	50284297	OpenSea	Promoter_Associated	GNAI2	GNAI2	0.864705	3.16343195312716e-13	+
cg06342416	MEred	chr21	45773569	OpenSea	Promoter_Associated	TRPM2	TRPM2	0.864538	3.23542199144823e-13	+
cg13332774	MEred	chr10	106028628	Island	Promoter_Associated	GSTO2	GSTO2	0.864369	3.30947052842917e-13	+
cg03889013	MEred	chr10	134143489	N_Shore	Promoter_Associated		STK32C	0.864135	3.41539310173423e-13	+
cg05491160	MEred	chr12	124938176	N_Shelf	Promoter_Associated	NCOR2	NCOR2	0.864083	3.43902341096967e-13	+
cg15351951	MEred	chr18	2907472	S_Shore	Promoter_Associated	EMILIN2		0.863708	3.61631813925408e-13	+
cg00830285	MEred	chr7	149119905	Island	Promoter_Associated		RP11-143I21.1	0.863417	3.75956165592799e-13	+
cg06199921	MEred	chr11	124981942	S_Shore	Promoter_Associated		RP11-687M24.3;TMEM218	0.863322	3.80727292570085e-13	+
cg03355101	MEred	chr19	16449718	OpenSea	Promoter_Associated			0.862449	4.27583613974352e-13	+
cg05710032	MEred	chr16	87813069	Island	Promoter_Associated		RP4-536B24.4	0.862445	4.27782236228714e-13	+
cg22505898	MEred	chr12	58136214	S_Shelf	Promoter_Associated	AGAP2	TSPAN31;AGAP2	0.862149	4.44836258531756e-13	+
cg24994127	MEred	chr20	20433328	Island	Promoter_Associated	RALGAPA2		0.861978	4.55026174910496e-13	+
cg09366118	MEred	chr2	113931525	OpenSea	Promoter_Associated	PSD4;LOC440839	AC016683.5;PSD4	0.861853	4.62606249714963e-13	+
cg25320889	MEred	chr17	66342532	OpenSea	Promoter_Associated	ARSG	ARSG	0.861822	4.64466723633366e-13	+
cg16066219	MEred	chr10	114135054	OpenSea	Promoter_Associated	ACSL5	ACSL5	0.861713	4.71213204687027e-13	+
cg04249754	MEred	chr1	32715483	S_Shore	Promoter_Associated	LCK	LCK	0.86161	4.77635933917781e-13	+
cg06329684	MEred	chr4	140187743	OpenSea	Promoter_Associated	C4orf49	C4orf49	0.861192	5.04536617927347e-13	+
cg16071118	MEred	chr10	106028543	Island	Promoter_Associated	GSTO2	GSTO2	0.861095	5.11051400710964e-13	+
cg01567239	MEred	chr5	43017982	Island	Promoter_Associated		CTD-2201E18.3;CTD-2035E11.3	0.860991	5.18042900051351e-13	+
cg03048889	MEred	chr20	20433168	Island	Promoter_Associated	RALGAPA2		0.860382	5.60910788611521e-13	+
cg07217928	MEred	chr10	106028550	Island	Promoter_Associated	GSTO2	GSTO2	0.86014	5.78855170851534e-13	+
cg08427717	MEred	chr19	10381383	Island	Promoter_Associated	ICAM1	ICAM1	0.860126	5.79873276842525e-13	+
cg03434423	MEred	chr14	102785613	N_Shore	Promoter_Associated	ZNF839	ZNF839	0.860092	5.82501557040581e-13	+
cg14211915	MEred	chr9	94187714	S_Shore	Promoter_Associated		RP11-440G5.2	0.860014	5.88406047700987e-13	+
cg11201567	MEred	chr2	113933008	OpenSea	Promoter_Associated	PSD4	AC016683.5;PSD4	0.859938	5.94225170031152e-13	+
cg11623339	MEred	chr5	138725482	N_Shelf	Promoter_Associated	MGC29506	RP11-1280I22.1	0.859894	5.97609054693756e-13	+
cg21749794	MEred	chr13	114876210	N_Shore	Promoter_Associated	RASA3		0.859783	6.06278815898001e-13	+
cg02685896	MEred	chr17	27038861	Island	Promoter_Associated	PROCA1	PROCA1	0.859649	6.16962940710984e-13	+
cg20565980	MEred	chr5	43019873	S_Shore	Promoter_Associated		CTD-2035E11.3;CTD-2201E18.3	0.85939	6.37987443790803e-13	+
cg23558438	MEred	chr10	106028444	N_Shore	Promoter_Associated	GSTO2	GSTO2	0.859354	6.40915444936562e-13	+
cg20945983	MEred	chr19	2562187	OpenSea	Promoter_Associated	GNG7	GNG7	0.85898	6.72624655865185e-13	+
cg02277530	MEred	chr17	75396462	N_Shore	Promoter_Associated	SEPT9	SEPT9	0.858339	7.304665047372e-13	+
cg10448227	MEred	chr16	2892809	Island	Promoter_Associated	TMPRSS8	PRSS30P	0.858152	7.48125090494728e-13	+
cg04163216	MEred	chr1	9777888	S_Shore	Promoter_Associated	PIK3CD	PIK3CD	0.857905	7.72167700520916e-13	+
cg13021446	MEred	chr19	10450346	OpenSea	Promoter_Associated	ICAM3	ICAM3	0.857896	7.73036127115831e-13	+
cg11590420	MEred	chr5	150051566	Island	Promoter_Associated	MYOZ3	CTC-345K18.2;MYOZ3	0.85758	8.04890776885141e-13	+
cg13938774	MEred	chr9	117148097	OpenSea	Promoter_Associated	AKNA	AKNA	0.857271	8.37202488719822e-13	+
cg11054023	MEred	chr11	65407218	N_Shore	Promoter_Associated	SIPA1	SIPA1	0.857195	8.45335901308293e-13	+
cg18248284	MEred	chr19	13215151	N_Shore	Promoter_Associated	LYL1	LYL1	0.856962	8.70703273350418e-13	+
cg26729380	MEred	chr6	31543655	OpenSea	Promoter_Associated	TNF	TNF	0.856681	9.02265626492873e-13	+
cg13395086	MEred	chr11	65408445	Island	Promoter_Associated	SIPA1	SIPA1	0.856437	9.30586656496096e-13	+
cg26668608	MEred	chr2	113931518	OpenSea	Promoter_Associated	PSD4;LOC440839	AC016683.5;PSD4	0.856093	9.7191736132823e-13	+
cg04399632	MEred	chr16	11837547	S_Shore	Promoter_Associated	TXNDC11	RP11-490O6.2;TXNDC11	0.855619	1.03168346866522e-12	+
cg04861096	MEred	chr16	729354	N_Shore	Promoter_Associated	STUB1	LA16c-313D11.9;STUB1;MSLN	0.855375	1.06366641888412e-12	+
cg27146637	MEred	chr10	94451466	Island	Promoter_Associated	HHEX	HHEX	0.855267	1.07826446086131e-12	+
cg05475934	MEred	chr10	26727318	Island	Promoter_Associated	APBB1IP	APBB1IP	0.855251	1.08031890699634e-12	+
cg05151379	MEred	chr1	6055007	S_Shelf	Promoter_Associated	KCNAB2	KCNAB2	0.854971	1.11893752541719e-12	+
cg04443299	MEred	chr3	13462622	S_Shore	Promoter_Associated	NUP210	NUP210	0.854904	1.12827863496997e-12	+
cg23478302	MEred	chr2	182321783	Island	Promoter_Associated	ITGA4	ITGA4	0.854799	1.14317017305479e-12	+
cg15386366	MEred	chr17	19881720	S_Shore	Promoter_Associated	AKAP10	AKAP10	0.854671	1.16156506029917e-12	+
cg19791630	MEred	chr19	6772811	OpenSea	Promoter_Associated	VAV1	VAV1	0.854245	1.22495701178184e-12	+
cg14284618	MEred	chr8	38627889	OpenSea	Promoter_Associated	TACC1	TACC1	0.854221	1.22856585583006e-12	+
cg11430077	MEred	chr10	8099018	N_Shore	Promoter_Associated	GATA3	GATA3	0.854021	1.2595769318094e-12	+
cg22463795	MEred	chr19	13215292	Island	Promoter_Associated			0.853884	1.28116454970404e-12	+
cg01950958	MEred	chr1	145589783	S_Shore	Promoter_Associated	NUDT17	NUDT17	0.85383	1.28977670230294e-12	+
cg22647713	MEred	chr10	8095697	Island	Promoter_Associated	FLJ45983;GATA3	RP11-379F12.7;GATA3;RP11-379F12.3	0.853641	1.32022081093665e-12	+
cg22100019	MEred	chr1	166459524	OpenSea	Promoter_Associated		RP11-276E17.2	0.853548	1.33562742991138e-12	+
cg06797156	MEred	chr8	124173733	S_Shore	Promoter_Associated			0.853428	1.35551026339192e-12	+
cg25978218	MEred	chr1	15738732	S_Shore	Promoter_Associated	EFHD2		0.853402	1.35993430720889e-12	+
cg01778994	MEred	chr8	134511683	OpenSea	Promoter_Associated	ST3GAL1	ST3GAL1	0.852916	1.44397502007111e-12	+
cg02184606	MEred	chr1	202129243	OpenSea	Promoter_Associated	PTPN7	PTPN7	0.852795	1.46563703729663e-12	+
cg24366693	MEred	chr7	7608860	S_Shore	Promoter_Associated	MIOS	MIOS	0.852601	1.50094661452308e-12	+
cg04767484	MEred	chr15	76629104	Island	Promoter_Associated	ISL2	ISL2	0.852486	1.52234293977879e-12	+
cg00164997	MEred	chr6	25042548	OpenSea	Promoter_Associated		FAM65B;RP3-425P12.5	0.852166	1.58320998134721e-12	+
cg19039844	MEred	chr5	43020366	S_Shore	Promoter_Associated	LOC648987	CTD-2035E11.3;CTD-2201E18.3	0.852099	1.59624675712177e-12	+
cg05199744	MEred	chr9	127019707	N_Shore	Promoter_Associated	NEK6	NEK6	0.851671	1.68210077634906e-12	+
cg17050693	MEred	chr17	40346448	OpenSea	Promoter_Associated	GHDC	GHDC	0.850248	1.99930917651139e-12	+
cg15296105	MEred	chr17	80407753	N_Shore	Promoter_Associated	C17orf62	C17orf62	0.848851	2.36454649519249e-12	+
cg13165140	MEred	chr6	32813522	S_Shore	Promoter_Associated	TAP1;PSMB8	XXbac-BPG246D15.8;PSMB8;TAP1;PSMB9	0.848792	2.38125743644644e-12	+
cg12950995	MEred	chr19	6772475	OpenSea	Promoter_Associated	VAV1	VAV1	0.848716	2.40316777998441e-12	+
cg23023797	MEred	chr20	61282847	OpenSea	Promoter_Associated	SLCO4A1	SLCO4A1	0.848486	2.47001408727015e-12	+
cg16213375	MEred	chr11	61584727	Island	Promoter_Associated	FADS1	FADS1;FADS2	0.84842	2.48939640215057e-12	+
cg05813297	MEred	chr8	82543035	Island	Promoter_Associated		IMPA1P	0.84833	2.51640206588657e-12	+
cg11753750	MEred	chr22	39147792	N_Shelf	Promoter_Associated	UNC84B	SUN2	0.848205	2.55417707503419e-12	+
cg08485187	MEred	chr2	25500046	Island	Promoter_Associated	DNMT3A		0.848002	2.61654125822987e-12	+
cg22049858	MEred	chr11	94884121	Island	Promoter_Associated		RP11-712B9.2	0.847573	2.75326747739048e-12	+
cg16516405	MEred	chr1	225655154	OpenSea	Promoter_Associated			0.847374	2.8188522885666e-12	+
cg25966133	MEred	chr14	23025474	OpenSea	Promoter_Associated		AE000662.93;AE000662.92	0.847041	2.93173238721317e-12	+
cg04915044	MEred	chr2	86263895	OpenSea	Promoter_Associated	POLR1A	POLR1A	0.846949	2.96397383025987e-12	+
cg06746669	MEred	chr5	150226252	OpenSea	Promoter_Associated	IRGM	IRGM	0.846546	3.10789724111227e-12	+
cg11316868	MEred	chr21	38593754	S_Shore	Promoter_Associated		DSCR9;AP001432.14;TMPRSS3	0.846349	3.180887398394e-12	+
cg02304226	MEred	chr16	50699197	OpenSea	Promoter_Associated		RP11-401P9.5	0.846154	3.25431566726812e-12	+
cg11741071	MEred	chr18	74767106	N_Shelf	Promoter_Associated	MBP	MBP	0.845505	3.51100457260864e-12	+
cg16079309	MEred	chr10	135202796	N_Shore	Promoter_Associated	PAOX	PAOX	0.845381	3.56234866175771e-12	+
cg24841318	MEred	chr17	27038686	Island	Promoter_Associated	PROCA1	PROCA1	0.845278	3.60545646879175e-12	+
cg23009123	MEred	chr10	94450531	N_Shore	Promoter_Associated	HHEX	HHEX	0.845251	3.6168021904384e-12	+
cg07115110	MEred	chr3	46250024	OpenSea	Promoter_Associated	CCR1	CCR1;CCR3	0.844923	3.75751701724163e-12	+
cg01034251	MEred	chr16	88748522	S_Shore	Promoter_Associated	MGC23284;SNAI3	RP5-1142A6.3	0.844891	3.77142324835187e-12	+
cg10150530	MEred	chr12	25205468	OpenSea	Promoter_Associated	LRMP	LRMP	0.844669	3.87011997867827e-12	+
cg02502358	MEred	chr17	26221089	S_Shore	Promoter_Associated	C17orf108	C17orf108	0.844535	3.93069429260247e-12	+
cg09499095	MEred	chr2	241564943	S_Shelf	Promoter_Associated		GPR35	0.844289	4.04451158902952e-12	+
cg18453965	MEred	chr2	175458567	OpenSea	Promoter_Associated	WIPF1	WIPF1;AC018890.6	0.844061	4.1524439343418e-12	+
cg15759696	MEred	chr16	698635	N_Shore	Promoter_Associated	WDR90	WDR90;AL022341.3;MSLN	0.843983	4.19011118695779e-12	+
cg01766850	MEred	chr6	170580966	Island	Promoter_Associated			0.843504	4.42802651898185e-12	+
cg02999748	MEred	chr6	43192519	OpenSea	Promoter_Associated		RP3-330M21.5	0.842937	4.72625146903485e-12	+
cg20507474	MEred	chr12	25205497	OpenSea	Promoter_Associated	LRMP	LRMP	0.842295	5.08622757484402e-12	+
cg13409544	MEred	chr14	53159218	N_Shelf	Promoter_Associated	ERO1A		0.841934	5.30018964755499e-12	+
cg18578263	MEred	chr19	39369067	OpenSea	Promoter_Associated	RINL	RINL	0.84134	5.67048876459844e-12	+
cg19037922	MEred	chr4	108853386	Island	Promoter_Associated	CYP2U1	RP11-286E11.1;CYP2U1	0.841241	5.73458576933741e-12	+
cg02331561	MEred	chr16	2391081	Island	Promoter_Associated	ABCA17P;ABCA3	ABCA17P;ABCA3	0.841118	5.81510242107868e-12	+
cg02105002	MEred	chr10	106028928	Island	Promoter_Associated	GSTO2	GSTO2	0.840854	5.99096627866199e-12	+
cg06285727	MEred	chr11	72524028	N_Shore	Promoter_Associated	ATG16L2	ATG16L2	0.840608	6.15960685196192e-12	+
cg04785083	MEred	chr1	9031262	OpenSea	Promoter_Associated	CA6	CA6	0.840448	6.27229951048875e-12	+
cg14395444	MEred	chr12	2800182	Island	Promoter_Associated	CACNA1C	CACNA1C-AS1	0.840108	6.51718861641628e-12	+
cg03762694	MEred	chr6	134499419	S_Shore	Promoter_Associated	SGK1	SGK1	0.840024	6.57861988119107e-12	+
cg26467949	MEred	chr2	73441162	N_Shore	Promoter_Associated	SMYD5	SMYD5	0.839276	7.1542511734099e-12	+
cg00175573	MEred	chr20	20433203	Island	Promoter_Associated	RALGAPA2		0.839124	7.27703566624258e-12	+
cg21367972	MEred	chr7	116166824	S_Shore	Promoter_Associated	CAV1	CAV1	0.838153	8.10783047984519e-12	+
cg01399981	MEred	chr16	87812658	N_Shore	Promoter_Associated		RP4-536B24.4	0.837319	8.89225714448183e-12	+
cg11671913	MEred	chr5	43017685	N_Shore	Promoter_Associated		CTD-2201E18.3;CTD-2035E11.3	0.836824	9.39017747046661e-12	+
cg06038133	MEred	chr17	27944585	Island	Promoter_Associated	CORO6	CORO6	0.836776	9.43960541176377e-12	+
cg03521113	MEred	chr12	25204672	OpenSea	Promoter_Associated	LRMP	LRMP	0.836749	9.46849966834357e-12	+
cg01681367	MEred	chr16	29676071	Island	Promoter_Associated	SPN		0.836739	9.47815066915825e-12	+
cg22199080	MEred	chr12	58135833	S_Shelf	Promoter_Associated	AGAP2	TSPAN31;AGAP2	0.836482	9.74936227672743e-12	+
cg25508679	MEred	chr6	28956403	Island	Promoter_Associated			0.836432	9.80328454767117e-12	+
cg02788013	MEred	chr2	233924923	N_Shore	Promoter_Associated	INPP5D	INPP5D	0.836289	9.9586665006487e-12	+
cg13066703	MEred	chr1	211526705	OpenSea	Promoter_Associated	TRAF5	TRAF5	0.836009	1.02681731539618e-11	+
cg03397570	MEred	chr6	27870320	OpenSea	Promoter_Associated			0.83598	1.03007370200654e-11	+
cg02930432	MEred	chr3	50375483	Island	Promoter_Associated	RASSF1	RASSF1	0.835678	1.06462427733883e-11	+
cg21546155	MEred	chr5	159894937	OpenSea	Promoter_Associated		CTC-231O11.1	0.835654	1.0674850438576e-11	+
cg03486485	MEred	chr11	14927004	Island	Promoter_Associated		CALCB	0.835107	1.13300136385421e-11	+
cg19617213	MEred	chr19	1074926	Island	Promoter_Associated	HMHA1		0.834679	1.18694163352962e-11	+
cg07611519	MEred	chr12	15114689	OpenSea	Promoter_Associated	ARHGDIB	ARHGDIB	0.833802	1.30498114321457e-11	+
cg04858322	MEred	chr13	114831550	OpenSea	Promoter_Associated	RASA3		0.83367	1.32370006972528e-11	+
cg20508523	MEred	chr19	42636811	N_Shore	Promoter_Associated	POU2F2	POU2F2;CTC-378H22.1	0.833598	1.33401871521714e-11	+
cg26449731	MEred	chr19	16449462	OpenSea	Promoter_Associated			0.833403	1.36222459429149e-11	+
cg25885978	MEred	chr2	222382652	OpenSea	Promoter_Associated	EPHA4		0.833214	1.39027473198999e-11	+
cg07701241	MEred	chr11	46367812	N_Shore	Promoter_Associated	DGKZ	DGKZ	0.833143	1.40079904275035e-11	+
cg20448053	MEred	chr17	8192352	Island	Promoter_Associated	SLC25A35;RANGRF	SLC25A35	0.832912	1.43601584526426e-11	+
cg04878973	MEred	chr3	49057761	N_Shore	Promoter_Associated	NDUFAF3;DALRD3;MIR425	DALRD3;NDUFAF3;MIR425	0.832541	1.49421999747333e-11	+
cg13118545	MEred	chr7	26191599	N_Shore	Promoter_Associated	NFE2L3	NFE2L3	0.832315	1.53064921525128e-11	+
cg04490349	MEred	chr7	5571608	S_Shore	Promoter_Associated	ACTB	ACTB	0.832122	1.56263484024613e-11	+
cg00911290	MEred	chr19	10450361	OpenSea	Promoter_Associated	ICAM3	ICAM3	0.831541	1.66216396638921e-11	+
cg17372026	MEred	chr17	8802865	OpenSea	Promoter_Associated	PIK3R5		0.831242	1.71586085536238e-11	+
cg14534405	MEred	chr12	121567099	OpenSea	Promoter_Associated			0.83106	1.74929066322044e-11	+
cg22863744	MEred	chr12	124942176	S_Shore	Promoter_Associated	NCOR2	NCOR2	0.830202	1.91514126845594e-11	+
cg01109135	MEred	chr14	105532252	OpenSea	Promoter_Associated	GPR132	GPR132	0.830033	1.94943646143475e-11	+
cg07324083	MEred	chr1	198590276	OpenSea	Promoter_Associated			0.829989	1.95845397461136e-11	+
cg09777775	MEred	chr21	45336673	OpenSea	Promoter_Associated	AGPAT3	AGPAT3	0.829935	1.96978235393247e-11	+
cg17993027	MEred	chr8	82543125	Island	Promoter_Associated		IMPA1P	0.829235	2.11977121335397e-11	+
cg06120302	MEred	chr9	100880366	N_Shore	Promoter_Associated	TRIM14	TRIM14	0.829065	2.15775366108266e-11	+
cg25671438	MEred	chr17	7240223	OpenSea	Promoter_Associated	ACAP1	ACAP1	0.829021	2.16774366496481e-11	+
cg11316131	MEred	chr5	180230767	S_Shore	Promoter_Associated	MGAT1	MGAT1	0.828186	2.36486409485893e-11	+
cg25954028	MEred	chr12	124941423	Island	Promoter_Associated	NCOR2	NCOR2	0.828006	2.409604307265e-11	+
cg01471232	MEred	chr11	415430	N_Shore	Promoter_Associated	SIGIRR	SIGIRR	0.82754	2.52870031509444e-11	+
cg03317202	MEred	chr15	85873141	OpenSea	Promoter_Associated		RP11-561C5.5;AKAP13	0.827025	2.6671677855735e-11	+
cg19082359	MEred	chr13	105791890	OpenSea	Promoter_Associated			0.82702	2.66830033539598e-11	+
cg10037913	MEred	chr16	27246970	OpenSea	Promoter_Associated	NSMCE1	NSMCE1	0.826991	2.6764962629345e-11	+
cg02761541	MEred	chr13	40962954	OpenSea	Promoter_Associated	LINC00598		0.826559	2.79809466623328e-11	+
cg14774086	MEred	chr22	24181270	Island	Promoter_Associated	DERL3	DERL3	0.82645	2.82961728410452e-11	+
cg07195224	MEred	chr1	159047034	OpenSea	Promoter_Associated	AIM2	AIM2	0.826428	2.83630716281257e-11	+
cg08466034	MEred	chr17	16318930	OpenSea	Promoter_Associated	TRPV2	TRPV2	0.825989	2.96682059570369e-11	+
cg16456991	MEred	chr8	38663125	OpenSea	Promoter_Associated	TACC1	TACC1	0.825781	3.03080749664083e-11	+
cg25272655	MEred	chr1	228644958	N_Shore	Promoter_Associated	HIST3H2BB	HIST3H2BB	0.82577	3.0341120853645e-11	+
cg11475635	MEred	chr2	74700036	S_Shore	Promoter_Associated	MRPL53;CCDC142	MRPL53	0.825739	3.04376926735888e-11	+
cg08553327	MEred	chr6	31543647	OpenSea	Promoter_Associated	TNF	TNF	0.825445	3.13663726336454e-11	+
cg12911122	MEred	chr6	41516486	S_Shore	Promoter_Associated	FOXP4	RP11-328M4.2;FOXP4	0.825376	3.1588783041816e-11	+
cg01326188	MEred	chr6	41516503	S_Shore	Promoter_Associated	FOXP4-AS1;FOXP4	RP11-328M4.2;FOXP4	0.825077	3.2567086460712e-11	+
cg21184700	MEred	chr19	15575568	OpenSea	Promoter_Associated	RASAL3	RASAL3	0.824724	3.37605390147759e-11	+
cg22054191	MEred	chr19	42637630	Island	Promoter_Associated	POU2F2	CTC-378H22.1;POU2F2	0.823953	3.65076086638952e-11	+
cg13877662	MEred	chr17	56406281	S_Shelf	Promoter_Associated	BZRAP1-AS1;BZRAP1	BZRAP1	0.823401	3.86003679716671e-11	+
cg18759190	MEred	chr1	206808250	N_Shore	Promoter_Associated	DYRK3	DYRK3;RP11-343H5.6	0.823002	4.01843477926308e-11	+
cg17005273	MEred	chr17	74524238	OpenSea	Promoter_Associated	CYGB	CYGB;PRCD	0.822814	4.09498961699371e-11	+
cg21390801	MEred	chr21	42733729	OpenSea	Promoter_Associated	MX2	MX2;TMPRSS3	0.822715	4.13579174482168e-11	+
cg13862920	MEred	chr19	15575533	OpenSea	Promoter_Associated	RASAL3	RASAL3	0.822705	4.13992117700214e-11	+
cg06073351	MEred	chr10	22625665	Island	Promoter_Associated			0.822628	4.172099685476e-11	+
cg15733111	MEred	chr1	9777972	S_Shore	Promoter_Associated	PIK3CD	PIK3CD	0.822196	4.35687043330339e-11	+
cg15691199	MEred	chr14	23589419	OpenSea	Promoter_Associated	CEBPE	CEBPE	0.822015	4.43642234129887e-11	+
cg13470920	MEred	chr19	6772831	OpenSea	Promoter_Associated	VAV1	VAV1	0.821992	4.44683014531592e-11	+
cg25940946	MEred	chr22	24181263	Island	Promoter_Associated	DERL3	DERL3	0.820796	5.00899954615599e-11	+
cg15768443	MEred	chr6	30652347	N_Shelf	Promoter_Associated	KIAA1949	PPP1R18	0.820666	5.07416334558015e-11	+
cg13699808	MEred	chr20	45985339	OpenSea	Promoter_Associated	ZMYND8	ZMYND8	0.820263	5.28070900620394e-11	+
cg19883755	MEred	chr8	102149438	OpenSea	Promoter_Associated		7SK	0.819765	5.54690590520573e-11	+
cg09489048	MEred	chr11	67169787	S_Shore	Promoter_Associated	PPP1CA	PPP1CA	0.819009	5.97527282708995e-11	+
cg19918549	MEred	chr14	100531800	OpenSea	Promoter_Associated	EVL	EVL;CTD-2376I20.1	0.81888	6.05158579411045e-11	+
cg23484755	MEred	chr21	38935991	Island	Promoter_Associated		TMPRSS3	0.81877	6.11712227465497e-11	+
cg20862070	MEred	chr22	37546051	OpenSea	Promoter_Associated	IL2RB	IL2RB	0.81845	6.31177516962478e-11	+
cg10865604	MEred	chr3	111266576	OpenSea	Promoter_Associated	CD96		0.817983	6.60651160430791e-11	+
cg18514820	MEred	chr10	17271944	Island	Promoter_Associated	VIM	VIM	0.817503	6.92278054155692e-11	+
cg23192899	MEred	chr2	55746287	N_Shore	Promoter_Associated	CCDC104	CCDC104	0.817017	7.2569022620367e-11	+
cg14165193	MEred	chr19	6772930	OpenSea	Promoter_Associated	VAV1	VAV1	0.816521	7.61408110384174e-11	+
cg21493127	MEred	chr5	16617587	S_Shore	Promoter_Associated	FAM134B	CTC-461F20.1;FAM134B;RP11-260E18.1	0.816494	7.63407948421354e-11	+
cg08521677	MEred	chr17	8054688	Island	Promoter_Associated	PER1	PER1;VAMP2	0.815951	8.04478642652043e-11	+
cg23481748	MEred	chr14	58862503	N_Shore	Promoter_Associated	TOMM20L	RP11-517O13.3;TOMM20L	0.815828	8.14054389053232e-11	+
cg02014107	MEred	chr2	172967979	S_Shore	Promoter_Associated	DLX2	AC104801.1;DLX2	0.815477	8.4205931024962e-11	+
cg01574571	MEred	chr19	18197710	OpenSea	Promoter_Associated	IL12RB1	IL12RB1	0.815069	8.75627167518925e-11	+
cg01006802	MEred	chr16	2892766	Island	Promoter_Associated	TMPRSS8	PRSS30P	0.814823	8.96529976319189e-11	+
cg25470077	MEred	chr19	10406364	Island	Promoter_Associated	ICAM5		0.814719	9.05450309565832e-11	+
cg14707834	MEred	chr11	415457	N_Shore	Promoter_Associated	SIGIRR	SIGIRR	0.813818	9.86778360191584e-11	+
cg02370858	MEred	chr2	74700039	S_Shore	Promoter_Associated	CCDC142;MRPL53	MRPL53	0.813494	1.01761394469708e-10	+
cg16604801	MEred	chr17	2718310	OpenSea	Promoter_Associated	RAP1GAP2		0.812511	1.11680325202926e-10	+
cg22203219	MEred	chr12	6665335	Island	Promoter_Associated	IFFO1	IFFO1	0.812427	1.12572790333066e-10	+
cg20323175	MEred	chr12	68758857	OpenSea	Promoter_Associated		RP11-81H14.2	0.812126	1.15814348861556e-10	+
cg20035980	MEred	chr17	19880241	N_Shore	Promoter_Associated	AKAP10	AKAP10	0.812075	1.16376397115693e-10	+
cg04514123	MEred	chr16	2041225	N_Shore	Promoter_Associated	SYNGR3	AC005606.14;SYNGR3	0.812061	1.1652933053392e-10	+
cg06644669	MEred	chr6	30653799	N_Shore	Promoter_Associated	KIAA1949	PPP1R18	0.811987	1.17335533310322e-10	+
cg18337963	MEred	chr11	46383209	OpenSea	Promoter_Associated	DGKZ	DGKZ	0.8116	1.21684235080222e-10	+
cg21429982	MEred	chr6	25138047	N_Shore	Promoter_Associated	CMAHP	CMAHP	0.811536	1.22416481623566e-10	+
cg14676825	MEred	chr17	27038886	Island	Promoter_Associated	PROCA1	PROCA1	0.811526	1.22533335145095e-10	+
cg17284531	MEred	chr19	6773074	OpenSea	Promoter_Associated	VAV1		0.810313	1.37246773355294e-10	+
cg16656875	MEred	chr6	108145930	OpenSea	Promoter_Associated	SCML4	SCML4	0.810262	1.37903217327953e-10	+
cg03627295	MEred	chr13	46756439	OpenSea	Promoter_Associated	LCP1	LCP1	0.809985	1.41511374688922e-10	+
cg05151395	MEred	chr17	8192371	Island	Promoter_Associated	SLC25A35;RANGRF	RANGRF;SLC25A35	0.809815	1.43767069015745e-10	+
cg14757388	MEred	chr1	167599213	N_Shore	Promoter_Associated	RCSD1	RP3-455J7.4;RCSD1	0.809777	1.44273226444023e-10	+
cg12434944	MEred	chr7	48031559	OpenSea	Promoter_Associated	SUNC1	SUN3	0.809408	1.4929380281755e-10	+
cg05726195	MEred	chr7	154997174	OpenSea	Promoter_Associated			0.809048	1.54347584439406e-10	+
cg21270243	MEred	chr2	216176248	N_Shore	Promoter_Associated	ATIC	ATIC	0.80774	1.74126217410098e-10	+
cg27526774	MEred	chr1	235099089	OpenSea	Promoter_Associated		RP11-443B7.1	0.807454	1.78759919933763e-10	+
cg20359445	MEred	chr12	56415591	OpenSea	Promoter_Associated	IKZF4	IKZF4	0.807207	1.82837069501014e-10	+
cg05925291	MEred	chr19	54617809	N_Shore	Promoter_Associated	PRPF31;TFPT	PRPF31;AC012314.6;TFPT	0.807189	1.83136516744896e-10	+
cg25685983	MEred	chr19	10677491	N_Shore	Promoter_Associated	CDKN2D;KRI1	KRI1;CDKN2D	0.807101	1.84618730664942e-10	+
cg03553715	MEred	chr16	9052489	N_Shelf	Promoter_Associated	USP7	USP7	0.807019	1.86015451959476e-10	+
cg14343548	MEred	chr11	67038414	S_Shelf	Promoter_Associated	ADRBK1	ADRBK1	0.806993	1.8645452249836e-10	+
cg23944925	MEred	chr3	196366897	Island	Promoter_Associated	LRRC33	LRRC33;PIGX	0.806881	1.88369048119721e-10	+
cg09386807	MEred	chr3	50375496	Island	Promoter_Associated	RASSF1	RASSF1	0.806401	1.96809862082532e-10	+
cg25199891	MEred	chr17	3819918	OpenSea	Promoter_Associated	P2RX1	P2RX1	0.806339	1.97910310571604e-10	+
cg22047295	MEred	chr2	175462522	OpenSea	Promoter_Associated	WIPF1	WIPF1;AC018890.6	0.805858	2.06769101019745e-10	+
cg06776915	MEred	chr10	106028703	Island	Promoter_Associated	GSTO2	GSTO2	0.805561	2.12417400619027e-10	+
cg21777343	MEred	chr12	48202948	N_Shelf	Promoter_Associated	HDAC7	HDAC7	0.805527	2.13064560522901e-10	+
cg00822396	MEred	chr2	220386069	N_Shore	Promoter_Associated	ASIC4	ASIC4	0.805209	2.19290765716613e-10	+
cg11860434	MEred	chr7	102067440	OpenSea	Promoter_Associated		RP11-514P8.2	0.804842	2.26678692763553e-10	+
cg16618104	MEred	chr12	104853100	S_Shore	Promoter_Associated	CHST11		0.804663	2.30381200427527e-10	+
cg16193278	MEred	chr13	100008450	OpenSea	Promoter_Associated	UBAC2;MIR623	MIR623;UBAC2	0.804545	2.32834985359328e-10	+
cg03573196	MEred	chr12	25205260	OpenSea	Promoter_Associated	LRMP	LRMP	0.804156	2.41140553977269e-10	+
cg07403400	MEred	chr12	54070357	S_Shore	Promoter_Associated	ATP5G2	ATP5G2	0.804073	2.42949085812967e-10	+
cg00128601	MEred	chr8	19615412	S_Shore	Promoter_Associated		CSGALNACT1	0.803086	2.6540469477604e-10	+
cg17124583	MEred	chr10	8097641	Island	Promoter_Associated	GATA3		0.802987	2.67759207589959e-10	+
cg10414229	MEred	chr12	110940172	Island	Promoter_Associated	RAD9B;VPS29	RAD9B;VPS29	0.802874	2.70488741104759e-10	+
cg00571340	MEred	chr11	59333651	OpenSea	Promoter_Associated		AP000442.4	0.802846	2.7115643536564e-10	+
cg17174023	MEred	chr22	50987453	Island	Promoter_Associated	KLHDC7B	KLHDC7B	0.802515	2.79276085911965e-10	+
cg08184792	MEred	chr12	48592270	Island	Promoter_Associated			0.801887	2.95325906127293e-10	+
cg12552820	MEred	chr1	2231925	N_Shore	Promoter_Associated	SKI	SKI	0.801819	2.97101648567977e-10	+
cg09584521	MEred	chr1	117112727	N_Shore	Promoter_Associated	CD58		0.801657	3.0141787072014e-10	+
cg15414638	MEred	chr6	28956731	S_Shore	Promoter_Associated			0.801455	3.06847394726844e-10	+
cg22995449	MEred	chr14	75988765	OpenSea	Promoter_Associated	BATF	BATF	0.801444	3.07149868669932e-10	+
cg10699884	MEred	chr1	21661045	OpenSea	Promoter_Associated	ECE1	ECE1	0.801405	3.08205127450988e-10	+
cg00035389	MEred	chr7	148844258	Island	Promoter_Associated	ZNF398	ZNF398	0.800911	3.21965237186969e-10	+
cg09956442	MEred	chr19	18133156	OpenSea	Promoter_Associated			0.800835	3.24136410250375e-10	+
cg27054057	MEred	chr1	155949112	S_Shore	Promoter_Associated	ARHGEF2	ARHGEF2	0.800555	3.32239881632774e-10	+
cg12100751	MEred	chr1	109203672	Island	Promoter_Associated	C1orf59	HENMT1	0.800485	3.34297843833989e-10	+
cg27537772	MEred	chr6	108143682	OpenSea	Promoter_Associated	SCML4	SCML4	0.800475	3.34582281437863e-10	+
cg25635314	MEred	chr22	37678241	OpenSea	Promoter_Associated	CYTH4	CYTH4	0.800435	3.3577801154255e-10	+
cg20314331	MEred	chr2	131129567	N_Shore	Promoter_Associated	PTPN18	PTPN18	0.800223	3.42105567347106e-10	+
cg06805546	MEred	chr6	159466427	OpenSea	Promoter_Associated	TAGAP	TAGAP	0.799779	3.55700399307912e-10	+
cg23851691	MEred	chr16	3207618	Island	Promoter_Associated		RP11-473M20.16	0.79976	3.56288524278994e-10	+
cg04301450	MEred	chr17	2718515	OpenSea	Promoter_Associated	RAP1GAP2		0.799488	3.64900008188238e-10	+
cg25951430	MEred	chr11	57192432	N_Shore	Promoter_Associated	SLC43A3	SLC43A3;RP11-872D17.8	0.799419	3.67085014778751e-10	+
cg26632656	MEred	chr1	40781389	Island	Promoter_Associated	COL9A2	COL9A2	0.799228	3.73272855056785e-10	+
cg07440826	MEred	chr16	89882328	N_Shore	Promoter_Associated	FANCA	FANCA	0.798942	3.82744442758199e-10	+
cg11732226	MEred	chr6	20320376	OpenSea	Promoter_Associated			0.79877	3.88532402694219e-10	+
cg13055001	MEred	chr11	67169813	S_Shore	Promoter_Associated	PPP1CA	PPP1CA	0.798472	3.98758008328455e-10	+
cg27290624	MEred	chr3	194208441	Island	Promoter_Associated		ATP13A3;AC046143.7	0.798185	4.08821789407911e-10	+
cg16470716	MEred	chr6	28956719	S_Shore	Promoter_Associated			0.798118	4.1120031917801e-10	+
cg06551997	MEred	chr17	33815451	S_Shore	Promoter_Associated	SLFN12L	SLFN12L	0.797653	4.28155854728297e-10	+
cg22663489	MEred	chr11	64107720	N_Shelf	Promoter_Associated	CCDC88B	CCDC88B	0.797548	4.32051275332467e-10	+
cg14556391	MEred	chr2	47748407	Island	Promoter_Associated	KCNK12	MSH2	0.796889	4.57383893365884e-10	+
cg17266233	MEred	chr11	46382725	OpenSea	Promoter_Associated	DGKZ	DGKZ	0.796828	4.59799635864419e-10	+
cg02865822	MEred	chr11	46383141	OpenSea	Promoter_Associated	DGKZ	DGKZ	0.796752	4.6284419629693e-10	+
cg04380519	MEred	chr17	61778366	Island	Promoter_Associated	LIMD2	LIMD2	0.796726	4.63887995395365e-10	+
cg22565550	MEred	chr2	233949242	OpenSea	Promoter_Associated	INPP5D	INPP5D	0.796646	4.6710527109613e-10	+
cg13870198	MEred	chr19	10347419	OpenSea	Promoter_Associated			0.79647	4.74233139918572e-10	+
cg07137244	MEred	chr17	29636863	OpenSea	Promoter_Associated	NF1;EVI2B	EVI2B;NF1	0.796462	4.74541312171004e-10	+
cg18886444	MEred	chr3	49378032	S_Shore	Promoter_Associated	USP4	USP4	0.796462	4.74559185882641e-10	+
cg23942974	MEred	chr5	42995123	Island	Promoter_Associated			0.796311	4.80761200746022e-10	+
cg24877677	MEred	chr5	43020627	S_Shore	Promoter_Associated		CTD-2035E11.3;CTD-2201E18.3	0.796229	4.84169846352339e-10	+
cg13035650	MEred	chr4	37684781	N_Shelf	Promoter_Associated	RELL1		0.795843	5.00492888319851e-10	+
cg15151654	MEred	chr16	11837531	S_Shore	Promoter_Associated	TXNDC11	RP11-490O6.2;TXNDC11	0.79563	5.09695741196116e-10	+
cg14466451	MEred	chr15	75080389	OpenSea	Promoter_Associated	CSK	CSK	0.794504	5.61203005513991e-10	+
cg08487573	MEred	chr12	25205129	OpenSea	Promoter_Associated	LRMP	LRMP	0.794173	5.77250432285094e-10	+
cg25827022	MEred	chr17	7287652	Island	Promoter_Associated	TNK1	TNK1	0.794038	5.83897667713787e-10	+
cg05984244	MEred	chr16	31488238	Island	Promoter_Associated	TGFB1I1	TGFB1I1	0.793832	5.9421062839668e-10	+
cg15299510	MEred	chr8	38628105	OpenSea	Promoter_Associated	TACC1	TACC1	0.793661	6.02879125848955e-10	+
cg25774237	MEred	chr8	86018901	N_Shore	Promoter_Associated	LRRCC1	LRRCC1	0.793484	6.12015924347082e-10	+
cg14359680	MEred	chr14	105532208	OpenSea	Promoter_Associated	GPR132	GPR132	0.7932	6.26911920052748e-10	+
cg12224030	MEred	chr17	48047608	N_Shore	Promoter_Associated	DLX4	DLX4	0.792051	6.9065539156296e-10	+
cg20279977	MEred	chr3	113933043	OpenSea	Promoter_Associated		RP11-553L6.2	0.790236	8.0389827154348e-10	+
cg02797271	MEred	chr14	105532159	OpenSea	Promoter_Associated	GPR132	GPR132	0.789809	8.32993777839133e-10	+
cg01280841	MEred	chr7	100181701	N_Shore	Promoter_Associated	LRCH4	LRCH4;FBXO24	0.789528	8.52595542338718e-10	+
cg06527318	MEred	chr1	25349006	OpenSea	Promoter_Associated			0.789318	8.67598656629192e-10	+
cg08764562	MEred	chr12	56616244	N_Shore	Promoter_Associated	RNF41	RNF41;OBFC2B	0.789118	8.82046674777022e-10	+
cg03381168	MEred	chr12	57623211	N_Shore	Promoter_Associated	SHMT2	SHMT2	0.789043	8.87581895821912e-10	+
cg04275695	MEred	chr6	149806273	OpenSea	Promoter_Associated	ZC3H12D	ZC3H12D	0.788541	9.25153643686087e-10	+
cg08890477	MEred	chr7	154997031	OpenSea	Promoter_Associated			0.787963	9.70213630549442e-10	+
cg03196975	MEred	chr15	80263636	OpenSea	Promoter_Associated	BCL2A1	BCL2A1	0.78775	9.87383400595475e-10	+
cg00256042	MEred	chr19	46018501	OpenSea	Promoter_Associated	VASP		0.787174	1.03513469617148e-09	+
cg17515024	MEred	chr1	228644963	N_Shore	Promoter_Associated	HIST3H2BB	HIST3H2BB	0.787042	1.04643186231564e-09	+
cg13014558	MEred	chr11	60738971	OpenSea	Promoter_Associated	CD6	CD6	0.786926	1.05637742628289e-09	+
cg15822765	MEred	chr6	28956387	Island	Promoter_Associated			0.7867	1.07607061871177e-09	+
cg07121644	MEred	chr11	46383031	OpenSea	Promoter_Associated	DGKZ	DGKZ	0.786495	1.09418129753531e-09	+
cg02072170	MEred	chr3	194406190	N_Shore	Promoter_Associated	FAM43A	FAM43A	0.786284	1.11317447734702e-09	+
cg23195510	MEred	chr16	67678593	Island	Promoter_Associated	RLTPR	RLTPR	0.78541	1.19520529700824e-09	+
cg22965432	MEred	chr5	100240059	S_Shore	Promoter_Associated	ST8SIA4	ST8SIA4	0.785332	1.20280710011338e-09	+
cg16107648	MEred	chr16	88767068	S_Shore	Promoter_Associated	RNF166	RNF166	0.785099	1.22571865366494e-09	+
cg18244817	MEred	chr5	42949610	N_Shore	Promoter_Associated			0.78496	1.23956410623719e-09	+
cg15267232	MEred	chr10	8097689	Island	Promoter_Associated	GATA3		0.784607	1.27544106176542e-09	+
cg21506299	MEred	chr6	137105225	OpenSea	Promoter_Associated	MAP3K5		0.784186	1.31957562079149e-09	+
cg02380521	MEred	chr19	17862130	S_Shelf	Promoter_Associated	FCHO1	FCHO1	0.78408	1.33093582713653e-09	+
cg08825225	MEred	chr11	128586960	OpenSea	Promoter_Associated	FLI1	FLI1	0.78395	1.34488888668136e-09	+
cg08493294	MEred	chr2	25500416	Island	Promoter_Associated	DNMT3A		0.783854	1.35532805425757e-09	+
cg12355162	MEred	chr7	134854206	N_Shore	Promoter_Associated	C7orf49	C7orf49	0.783418	1.40371759272697e-09	+
cg16091269	MEred	chr3	197183271	N_Shore	Promoter_Associated		AC128709.3;AC128709.4	0.783163	1.43272852224813e-09	+
cg05607401	MEred	chr19	39826693	OpenSea	Promoter_Associated	GMFG	GMFG	0.783034	1.44755304783635e-09	+
cg08615596	MEred	chr12	68758840	OpenSea	Promoter_Associated		RP11-81H14.2	0.782443	1.517643669233e-09	+
cg06086316	MEred	chr12	48207862	S_Shore	Promoter_Associated	HDAC7	HDAC7	0.782375	1.52590292656237e-09	+
cg26158194	MEred	chr11	1874320	OpenSea	Promoter_Associated	LSP1	LSP1	0.78236	1.52770319244149e-09	+
cg07717559	MEred	chr17	2699021	OpenSea	Promoter_Associated	RAP1GAP2	RAP1GAP2	0.782194	1.54806583576615e-09	+
cg16410115	MEred	chr1	24240000	OpenSea	Promoter_Associated	CNR2	CNR2	0.782112	1.55831540126679e-09	+
cg04159903	MEred	chr5	42949799	N_Shore	Promoter_Associated			0.781467	1.64035899389124e-09	+
cg25746216	MEred	chr20	45985311	OpenSea	Promoter_Associated	ZMYND8	ZMYND8	0.780943	1.71007463843171e-09	+
cg06093185	MEred	chr19	15575465	OpenSea	Promoter_Associated	RASAL3	RASAL3	0.780658	1.7491073701613e-09	+
cg23363971	MEred	chr12	56415271	OpenSea	Promoter_Associated	IKZF4	IKZF4	0.780348	1.79250737751779e-09	+
cg19563237	MEred	chr4	38858210	OpenSea	Promoter_Associated	TLR6	TLR1;TLR6	0.779945	1.85037215638968e-09	+
cg10379890	MEred	chr6	391208	Island	Promoter_Associated	IRF4	IRF4	0.779891	1.85822870391045e-09	+
cg07516470	MEred	chr10	8095651	Island	Promoter_Associated	FLJ45983;GATA3	RP11-379F12.7;GATA3;RP11-379F12.3	0.77942	1.92856175847637e-09	+
cg13583535	MEred	chr18	74768041	N_Shelf	Promoter_Associated	MBP	MBP	0.779078	1.98097745518879e-09	+
cg06535993	MEred	chr10	26727261	Island	Promoter_Associated	APBB1IP	APBB1IP	0.778946	2.00155291800379e-09	+
cg25431463	MEred	chr20	36012946	Island	Promoter_Associated	SRC	SRC	0.778572	2.06116811598403e-09	+
cg02766845	MEred	chr6	28956577	Island	Promoter_Associated			0.778236	2.11605276687179e-09	+
cg09577367	MEred	chr19	18197699	OpenSea	Promoter_Associated	IL12RB1	IL12RB1	0.777428	2.2536752138842e-09	+
cg09187633	MEred	chr5	150051302	Island	Promoter_Associated	MYOZ3	MYOZ3;CTC-345K18.2	0.777098	2.31223669152567e-09	+
cg10346416	MEred	chr8	23020294	N_Shore	Promoter_Associated	TNFRSF10D		0.777038	2.32302107355188e-09	+
cg00035969	MEred	chr1	112159097	N_Shelf	Promoter_Associated		RAP1A	0.776587	2.40579274626405e-09	+
cg22733626	MEred	chr14	105532014	OpenSea	Promoter_Associated	GPR132	GPR132	0.775191	2.67958395954283e-09	+
cg26730763	MEred	chr16	28205389	OpenSea	Promoter_Associated	XPO6	XPO6	0.774991	2.72128971196693e-09	+
cg22796922	MEred	chr7	48031800	OpenSea	Promoter_Associated	SUNC1	SUN3	0.774859	2.74900549041514e-09	+
cg00624976	MEred	chr20	61846766	N_Shore	Promoter_Associated	YTHDF1		0.774761	2.76975741999972e-09	+
cg21795544	MEred	chr5	42993440	N_Shore	Promoter_Associated			0.77472	2.77834325472632e-09	+
cg05913141	MEred	chr15	90234444	S_Shore	Promoter_Associated	PEX11A;WDR93	PEX11A;WDR93	0.774695	2.78383505453249e-09	+
cg13555415	MEred	chr9	134454249	OpenSea	Promoter_Associated	RAPGEF1	RAPGEF1	0.774622	2.79940723535046e-09	+
cg22897715	MEred	chr11	57192251	N_Shelf	Promoter_Associated	SLC43A3	SLC43A3;RP11-872D17.8	0.773746	2.99366531445374e-09	+
cg24617344	MEred	chr16	30483713	N_Shore	Promoter_Associated	ITGAL	ITGAL	0.773718	3.0000605392324e-09	+
cg17732347	MEred	chr6	143179316	OpenSea	Promoter_Associated	HIVEP2	HIVEP2	0.773688	3.00687868656196e-09	+
cg17179842	MEred	chr1	17216167	S_Shore	Promoter_Associated		RP11-108M9.4	0.772984	3.17264256963479e-09	+
cg12929297	MEred	chr12	75874793	OpenSea	Promoter_Associated	GLIPR1	GLIPR1	0.77295	3.18086415000292e-09	+
cg25257766	MEred	chr22	44420728	Island	Promoter_Associated	PARVB		0.772729	3.234826938822e-09	+
cg18174005	MEred	chr19	17517762	OpenSea	Promoter_Associated	BISPR;BST2;MVB12A	FAM125A;BST2	0.771182	3.63656158008559e-09	+
cg21108085	MEred	chr11	44591098	S_Shelf	Promoter_Associated	CD82	CD82	0.771053	3.67209958038918e-09	+
cg13930261	MEred	chr5	42949882	N_Shore	Promoter_Associated			0.770656	3.78366964674003e-09	+
cg18442286	MEred	chr11	59333608	OpenSea	Promoter_Associated		AP000442.4	0.770561	3.81085840982734e-09	+
cg07920092	MEred	chr11	46383051	OpenSea	Promoter_Associated	DGKZ	DGKZ	0.770513	3.82442017552254e-09	+
cg16443812	MEred	chr22	50987294	Island	Promoter_Associated	KLHDC7B	KLHDC7B	0.770476	3.8352676910541e-09	+
cg24603047	MEred	chr2	181988548	OpenSea	Promoter_Associated	LOC101927156	AC104820.2	0.770314	3.88216290559622e-09	+
cg04157786	MEred	chr1	1711635	S_Shore	Promoter_Associated	NADK	NADK	0.769758	4.0472722158667e-09	+
cg05271775	MEred	chr13	99128834	S_Shore	Promoter_Associated	STK24	STK24	0.769626	4.08765488785881e-09	+
cg13251484	MEred	chr14	74180217	N_Shore	Promoter_Associated	PNMA1	PNMA1	0.769205	4.21830966797865e-09	+
cg19512473	MEred	chr2	25585669	OpenSea	Promoter_Associated			0.769126	4.24322369464506e-09	+
cg06462453	MEred	chr6	37457902	OpenSea	Promoter_Associated	CCDC167		0.768602	4.41226846311351e-09	+
cg04717644	MEred	chr7	130916200	OpenSea	Promoter_Associated	MKLN1	MKLN1	0.768567	4.42382393863022e-09	+
cg06458239	MEred	chr19	58038573	Island	Promoter_Associated	ZNF549	ZNF549	0.768273	4.5215574263691e-09	+
cg15996456	MEred	chr8	102149430	OpenSea	Promoter_Associated		7SK	0.768064	4.5921840113786e-09	+
cg11850468	MEred	chr5	180231185	S_Shore	Promoter_Associated	MGAT1	MGAT1	0.767876	4.65663246573753e-09	+
cg10537807	MEred	chr17	56415478	OpenSea	Promoter_Associated			0.7674	4.82387065735813e-09	+
cg06843889	MEred	chr5	42949542	N_Shore	Promoter_Associated			0.76735	4.84187969472447e-09	+
cg14003853	MEred	chr15	86250370	OpenSea	Promoter_Associated	AKAP13	AKAP13	0.767129	4.92172188013133e-09	+
cg09503596	MEred	chr11	94883722	Island	Promoter_Associated		RP11-712B9.2	0.766712	5.07533249234593e-09	+
cg26110991	MEred	chr21	45578724	N_Shelf	Promoter_Associated		AP001055.6	0.766565	5.13089287531031e-09	+
cg05199874	MEred	chr11	9623178	OpenSea	Promoter_Associated			0.766393	5.19639041079257e-09	+
cg15157266	MEred	chr10	3847615	OpenSea	Promoter_Associated			0.765886	5.39345176413081e-09	+
cg20848212	MEred	chr2	241564613	S_Shore	Promoter_Associated	GPR35	GPR35	0.765768	5.44063122407929e-09	+
cg05643592	MEred	chr1	161195527	OpenSea	Promoter_Associated	TOMM40L	TOMM40L	0.765401	5.58906378726166e-09	+
cg26720913	MEred	chr5	142814934	OpenSea	Promoter_Associated	NR3C1	NR3C1	0.765386	5.59498605849583e-09	+
cg02657012	MEred	chr6	32812965	S_Shore	Promoter_Associated	PSMB8	XXbac-BPG246D15.8;PSMB8;PSMB9	0.765363	5.60442245349805e-09	+
cg19247228	MEred	chr1	161369009	Island	Promoter_Associated			0.764984	5.76209203042878e-09	+
cg16977637	MEred	chr1	109203906	Island	Promoter_Associated	HENMT1	HENMT1	0.764925	5.78702077709745e-09	+
cg05993265	MEred	chr4	2933802	Island	Promoter_Associated	MFSD10	MFSD10	0.764631	5.91289712093665e-09	+
cg17846460	MEred	chr11	65407213	N_Shore	Promoter_Associated	SIPA1	SIPA1	0.763831	6.26772870724048e-09	+
cg18344212	MEred	chr7	27190431	Island	Promoter_Associated		HOXA-AS3;HOXA6;HOXA3	0.763362	6.48471293730016e-09	+
cg04156889	MEred	chr3	186819780	OpenSea	Promoter_Associated			0.762817	6.74638141004654e-09	+
cg04782470	MEred	chr19	18208422	N_Shore	Promoter_Associated	MAST3	MAST3	0.762506	6.89938877891422e-09	+
cg09984392	MEred	chr8	126011784	S_Shore	Promoter_Associated	SQLE	RP11-6D1.3;SQLE	0.761931	7.19181986187796e-09	+
cg01431992	MEred	chr12	118797027	OpenSea	Promoter_Associated	TAOK3	TAOK3	0.761677	7.32471507643012e-09	+
cg12441928	MEred	chr3	46249985	OpenSea	Promoter_Associated	CCR1	CCR1;CCR3	0.760912	7.73838155667265e-09	+
cg06640991	MEred	chr11	104576519	OpenSea	Promoter_Associated			0.760689	7.86291209891137e-09	+
cg06157318	MEred	chr10	26727173	Island	Promoter_Associated	APBB1IP	APBB1IP	0.760617	7.9035001002032e-09	+
cg27634187	MEred	chr3	49057755	N_Shore	Promoter_Associated	DALRD3;NDUFAF3;MIR425	DALRD3;NDUFAF3;MIR425	0.760278	8.09755745916951e-09	+
cg19122233	MEred	chr13	46757637	OpenSea	Promoter_Associated	LCP1	LCP1	0.760174	8.15794687184162e-09	+
cg06644105	MEred	chr19	1260674	Island	Promoter_Associated			0.75984	8.35498756206917e-09	+
cg14109662	MEred	chr7	27190275	Island	Promoter_Associated	HOXA-AS3	HOXA-AS3;HOXA6;HOXA3	0.759331	8.66335070948325e-09	+
cg26956371	MEred	chr10	124713989	Island	Promoter_Associated	C10orf88	C10orf88;PSTK	0.759027	8.85281906606434e-09	+
cg18815343	MEred	chr6	28367644	Island	Promoter_Associated	ZSCAN12	ZSCAN12	0.758922	8.91884381790625e-09	+
cg20826201	MEred	chr3	50375545	Island	Promoter_Associated	RASSF1	RASSF1	0.758188	9.39527264575048e-09	+
cg24361291	MEred	chr19	16394499	Island	Promoter_Associated			0.757368	9.95545283337213e-09	+
cg11470599	MEred	chr10	22919561	OpenSea	Promoter_Associated	PIP4K2A	PIP4K2A	0.756991	1.02231964525636e-08	+
cg24186458	MEred	chr4	185338596	OpenSea	Promoter_Associated	IRF2	IRF2	0.756318	1.07182498595519e-08	+
cg11762018	MEred	chr19	16394574	Island	Promoter_Associated			0.756038	1.0930836630119e-08	+
cg26421310	MEred	chr1	25257058	Island	Promoter_Associated	RUNX3	RUNX3	0.755965	1.0987223203984e-08	+
cg03822554	MEred	chr22	41346660	Island	Promoter_Associated	RBX1	RBX1;XPNPEP3	0.755559	1.13033368176807e-08	+
cg01990518	MEred	chr8	27184170	S_Shore	Promoter_Associated	PTK2B	PTK2B	0.75552	1.13340222554782e-08	+
cg09093656	MEred	chr17	16323481	OpenSea	Promoter_Associated	TRPV2	TRPV2	0.754901	1.18345007355397e-08	+
cg06870728	MEred	chr10	8095363	Island	Promoter_Associated	FLJ45983;GATA3	GATA3;RP11-379F12.3;RP11-379F12.7	0.7549	1.18354225461943e-08	+
cg08781526	MEred	chr11	75219557	OpenSea	Promoter_Associated	GDPD5	RP11-939C17.4;GDPD5	0.754762	1.19495638571566e-08	+
cg24064594	MEred	chr2	127414827	S_Shore	Promoter_Associated	GYPC	GYPC	0.75474	1.1967819156098e-08	+
cg04647080	MEred	chr19	42636802	N_Shore	Promoter_Associated	POU2F2;LOC100505622	POU2F2;CTC-378H22.1	0.754708	1.1994714953734e-08	+
cg19306063	MEred	chr10	135171503	Island	Promoter_Associated	C10orf125	C10orf125	0.754231	1.23989933661985e-08	+
cg27303981	MEred	chr10	26727195	Island	Promoter_Associated	APBB1IP	APBB1IP	0.754208	1.24184007407513e-08	+
cg27388703	MEred	chr19	50004281	OpenSea	Promoter_Associated	MIR150	MIR150	0.753847	1.27334680425224e-08	+
cg07283463	MEred	chr5	150051412	Island	Promoter_Associated	MYOZ3	MYOZ3;CTC-345K18.2	0.753563	1.29863961626795e-08	+
cg24342146	MEred	chr1	160682008	OpenSea	Promoter_Associated	CD48	CD48	0.7533	1.32255036583678e-08	+
cg13454226	MEred	chr10	3823758	N_Shore	Promoter_Associated	KLF6	KLF6	0.751994	1.44710740776778e-08	+
cg02256570	MEred	chr16	68573971	S_Shore	Promoter_Associated	ZFP90	ZFP90	0.751119	1.53658120527007e-08	+
cg15610667	MEred	chr17	7287271	Island	Promoter_Associated	TNK1	TNK1	0.750533	1.59943314900236e-08	+
cg22822803	MEred	chr1	3566950	Island	Promoter_Associated	WDR8	WRAP73	0.750455	1.60790487376777e-08	+
cg23936587	MEred	chr19	10406145	Island	Promoter_Associated	ICAM5		0.750351	1.61935037002954e-08	+
cg07259110	MEred	chr17	62098222	OpenSea	Promoter_Associated	ICAM2	ICAM2	0.750196	1.63661341536819e-08	+
cg15450139	MEred	chr12	15114710	OpenSea	Promoter_Associated	ARHGDIB	ARHGDIB	0.750142	1.64256982335503e-08	+
cg19245758	MEred	chr3	101497779	N_Shore	Promoter_Associated	FAM55C	FAM55C	0.75012	1.64503177823747e-08	+
cg03434509	MEred	chr8	82543424	Island	Promoter_Associated		IMPA1P	0.749816	1.67947921555451e-08	+
cg27353361	MEred	chr6	108145420	OpenSea	Promoter_Associated	SCML4	SCML4	0.749258	1.74438153886805e-08	+
cg04870460	MEred	chr1	146644887	S_Shore	Promoter_Associated	PRKAB2	PRKAB2;RP11-337C18.8	0.749136	1.75888969996784e-08	+
cg26797716	MEred	chr11	126224985	N_Shore	Promoter_Associated	ST3GAL4;ST3GAL4-AS1	ST3GAL4	0.748439	1.84390005066039e-08	+
cg17512276	MEred	chr13	99128503	S_Shore	Promoter_Associated	STK24	STK24	0.748417	1.84664865670638e-08	+
cg12940747	MEred	chr11	128595713	OpenSea	Promoter_Associated	FLI1	FLI1	0.748328	1.85777695180079e-08	+
cg04136149	MEred	chr7	37488936	S_Shore	Promoter_Associated	ELMO1	ELMO1	0.748271	1.86493857910465e-08	+
cg27432847	MEred	chr4	113444372	Island	Promoter_Associated		RP11-402J6.1	0.74809	1.88779970106325e-08	+
cg07884764	MEred	chr11	64107517	N_Shelf	Promoter_Associated	CCDC88B	CCDC88B	0.748046	1.89349021020019e-08	+
cg12117658	MEred	chr17	56406294	S_Shelf	Promoter_Associated	BZRAP1	BZRAP1	0.747832	1.92096269701711e-08	+
cg11256802	MEred	chr1	3566963	Island	Promoter_Associated	WDR8	WRAP73	0.747599	1.95131679635789e-08	+
cg11947981	MEred	chr2	182322749	Island	Promoter_Associated	ITGA4	ITGA4	0.746672	2.07678629772344e-08	+
cg26241806	MEred	chr10	26727246	Island	Promoter_Associated	APBB1IP	APBB1IP	0.746261	2.13468479362763e-08	+
cg18352576	MEred	chr1	235116658	OpenSea	Promoter_Associated		RP11-443B7.3	0.745934	2.18189685060117e-08	+
cg15609272	MEred	chr5	159894868	OpenSea	Promoter_Associated		CTC-231O11.1	0.745815	2.19926411673667e-08	+
cg21816743	MEred	chr17	62008923	OpenSea	Promoter_Associated	CD79B	CD79B	0.745759	2.20762427591118e-08	+
cg03201714	MEred	chr2	182258225	OpenSea	Promoter_Associated	LOC101927156	AC104820.2	0.744878	2.34101815751708e-08	+
cg19814116	MEred	chr1	6086448	Island	Promoter_Associated	KCNAB2	KCNAB2	0.744755	2.36019148452041e-08	+
cg03018647	MEred	chr21	43482955	OpenSea	Promoter_Associated	UMODL1	UMODL1;TMPRSS3	0.744701	2.36870324794937e-08	+
cg17143376	MEred	chr10	135202839	N_Shore	Promoter_Associated	PAOX	PAOX;MTG1	0.74391	2.49622356615935e-08	+
cg23054321	MEred	chr19	2289682	N_Shore	Promoter_Associated			0.743394	2.58294958972153e-08	+
cg12713604	MEred	chr5	68339208	OpenSea	Promoter_Associated		CTC-498J12.1	0.743178	2.62006566352638e-08	+
cg18591364	MEred	chr1	1711620	S_Shore	Promoter_Associated	NADK	NADK	0.743115	2.63091271423842e-08	+
cg10517290	MEred	chr17	76377967	S_Shelf	Promoter_Associated	PGS1	PGS1	0.743084	2.63629625809485e-08	+
cg06926815	MEred	chr16	15188015	Island	Promoter_Associated	RRN3	RRN3;RP11-72I8.1	0.742185	2.7970570037126e-08	+
cg12319602	MEred	chr5	43018443	Island	Promoter_Associated		CTD-2201E18.3;CTD-2035E11.3	0.741868	2.85584244406745e-08	+
cg25569396	MEred	chr6	11382769	OpenSea	Promoter_Associated	NEDD9	NEDD9	0.741616	2.90339050958798e-08	+
cg17149644	MEred	chr11	126225276	N_Shore	Promoter_Associated	ST3GAL4	ST3GAL4	0.741281	2.96768016355317e-08	+
cg23842870	MEred	chr12	25204649	OpenSea	Promoter_Associated	LRMP	LRMP	0.740774	3.06766917765814e-08	+
cg02318139	MEred	chr5	100240048	S_Shore	Promoter_Associated	ST8SIA4	ST8SIA4	0.740664	3.08980565349078e-08	+
cg16991515	MEred	chr6	27107019	N_Shore	Promoter_Associated	HIST1H2BK;HIST1H4I	HIST1H2BK;HIST1H4I	0.740252	3.17382019553238e-08	+
cg05921579	MEred	chr17	61776513	N_Shore	Promoter_Associated	LIMD2		0.739496	3.33385245286556e-08	+
cg03814093	MEred	chr4	154410006	OpenSea	Promoter_Associated	KIAA0922		0.739317	3.3725814829637e-08	+
cg20932849	MEred	chr1	161369236	Island	Promoter_Associated			0.737903	3.69539020095906e-08	+
cg25072336	MEred	chr17	43306802	OpenSea	Promoter_Associated	FMNL1		0.736878	3.9471491848422e-08	+
cg22465736	MEred	chr17	26926841	S_Shore	Promoter_Associated	SPAG5	SPAG5-AS1;SPAG5;AC005726.6	0.735183	4.39861262279368e-08	+
cg03302951	MEred	chr12	122230972	Island	Promoter_Associated	RHOF	RHOF;RP11-347I19.3	0.734792	4.50918962095618e-08	+
cg13871695	MEred	chr9	126101872	Island	Promoter_Associated			0.734655	4.54864688922318e-08	+
cg26184409	MEred	chr9	134614177	OpenSea	Promoter_Associated	RAPGEF1	RAPGEF1	0.734593	4.56667709146437e-08	+
cg26311932	MEred	chr6	31549563	S_Shore	Promoter_Associated	LTB	LTB	0.734542	4.58152650787717e-08	+
cg04009456	MEred	chr4	25379436	S_Shore	Promoter_Associated	ANAPC4	ANAPC4	0.734331	4.6430506376104e-08	+
cg24103927	MEred	chr14	67955485	OpenSea	Promoter_Associated	TMEM229B	TMEM229B	0.733706	4.83041808572173e-08	+
cg18733757	MEred	chr10	114134878	OpenSea	Promoter_Associated	ACSL5	ACSL5	0.733602	4.86232392497058e-08	+
cg25067702	MEred	chr17	70723227	OpenSea	Promoter_Associated	SLC39A11		0.733455	4.90772958403515e-08	+
cg23342521	MEred	chr9	77568107	S_Shore	Promoter_Associated	C9orf40;C9orf41-AS1	C9orf40;RP11-197P3.4	0.733351	4.94002515634048e-08	+
cg05975410	MEred	chr5	43020352	S_Shore	Promoter_Associated		CTD-2035E11.3;CTD-2201E18.3	0.732534	5.20114424697563e-08	+
cg09293182	MEred	chr2	231192275	OpenSea	Promoter_Associated	SP140L		0.732209	5.30851883400594e-08	+
cg24720672	MEred	chr15	57599126	Island	Promoter_Associated	LOC283663	RP11-358M11.2	0.7322	5.3113967550439e-08	+
cg07921503	MEred	chr7	2445843	S_Shore	Promoter_Associated	CHST12	CHST12	0.732172	5.3209606935066e-08	+
cg02903907	MEred	chr1	232941055	Island	Promoter_Associated	KIAA1383	KIAA1383	0.731594	5.51722332493357e-08	+
cg19585994	MEred	chr20	37503653	OpenSea	Promoter_Associated	PPP1R16B	PPP1R16B	0.731142	5.67556464034416e-08	+
cg10208821	MEred	chr14	21852954	S_Shore	Promoter_Associated	SUPT16H	SUPT16H;RP11-524O1.4	0.730786	5.80335934926587e-08	+
cg03087372	MEred	chr20	4803035	Island	Promoter_Associated	RASSF2	RASSF2	0.730426	5.93506439586431e-08	+
cg17995943	MEred	chr12	90256714	OpenSea	Promoter_Associated			0.730188	6.02378318091749e-08	+
cg22732101	MEred	chr19	16394638	Island	Promoter_Associated			0.729635	6.23432240126199e-08	+
cg11862731	MEred	chr3	194408516	Island	Promoter_Associated	FAM43A	FAM43A	0.728942	6.50817117019269e-08	+
cg24635860	MEred	chr1	37939423	N_Shore	Promoter_Associated	ZC3H12A	ZC3H12A;RP11-422J8.1	0.728228	6.80177283470385e-08	+
cg09887955	MEred	chr1	202129854	OpenSea	Promoter_Associated	PTPN7	PTPN7	0.728127	6.84432693697627e-08	+
cg04525491	MEred	chr2	8823683	N_Shore	Promoter_Associated	ID2	ID2	0.728111	6.8510024787389e-08	+
cg00339441	MEred	chr10	112431849	Island	Promoter_Associated	RBM20		0.72794	6.92367942465375e-08	+
cg13798585	MEred	chr7	1980479	S_Shore	Promoter_Associated	MAD1L1	MAD1L1	0.727929	6.9284966480448e-08	+
cg17654660	MEred	chr5	176784965	OpenSea	Promoter_Associated	RGS14	RGS14	0.727918	6.93314492310754e-08	+
cg00351324	MEred	chr10	106028537	N_Shore	Promoter_Associated	GSTO2	GSTO2	0.727393	7.16086480055965e-08	+
cg03053875	MEred	chr3	194208259	Island	Promoter_Associated		ATP13A3;AC046143.7	0.727322	7.19237185104316e-08	+
cg24113496	MEred	chr5	138725830	N_Shore	Promoter_Associated	MGC29506	RP11-1280I22.1	0.727199	7.24698570118706e-08	+
cg12851570	MEred	chr17	28087898	N_Shore	Promoter_Associated	SSH2		0.726888	7.38652115272712e-08	+
cg00094538	MEred	chr7	142505684	OpenSea	Promoter_Associated			0.72666	7.49039118503422e-08	+
cg17796323	MEred	chr5	177547973	OpenSea	Promoter_Associated	N4BP3		0.726229	7.69083486692983e-08	+
cg05049329	MEred	chr1	226924846	Island	Promoter_Associated	ITPKB	ITPKB	0.726106	7.7491679085383e-08	+
cg23878564	MEred	chr17	7287449	Island	Promoter_Associated	TNK1	TNK1	0.726033	7.78350062297224e-08	+
cg06824394	MEred	chr7	86846535	N_Shelf	Promoter_Associated	C7orf23	C7orf23	0.725896	7.84936930303778e-08	+
cg18856359	MEred	chr5	78281684	S_Shore	Promoter_Associated	ARSB	ARSB	0.725121	8.22910220088196e-08	+
cg15676719	MEred	chr1	167598521	N_Shore	Promoter_Associated	RCSD1	RP3-455J7.4;RCSD1	0.723159	9.26916866975197e-08	+
cg16430166	MEred	chr1	232941468	Island	Promoter_Associated	KIAA1383	KIAA1383	0.722858	9.43878298060587e-08	+
cg16480692	MEred	chr16	3355295	Island	Promoter_Associated	ZNF75A	TIGD7;ZNF75A	0.722397	9.70484015344373e-08	+
cg19679743	MEred	chr19	6772478	OpenSea	Promoter_Associated	VAV1	VAV1	0.722148	9.85095340452585e-08	+
cg16408970	MEred	chr10	28965584	N_Shore	Promoter_Associated	BAMBI	BAMBI	0.72189	1.00049321345528e-07	+
cg22496377	MEred	chr15	45493207	S_Shore	Promoter_Associated	SHF	SHF;CTD-2651B20.6	0.720214	1.10606588885019e-07	+
cg03500965	MEred	chr6	108145777	OpenSea	Promoter_Associated	SCML4	SCML4	0.720169	1.10903632389801e-07	+
cg03510349	MEred	chr12	3861616	N_Shore	Promoter_Associated	EFCAB4B	EFCAB4B	0.719955	1.12323961153602e-07	+
cg23975488	MEred	chr6	131520697	OpenSea	Promoter_Associated	AKAP7	AKAP7	0.719308	1.16731833146746e-07	+
cg11555067	MEred	chr2	99081350	OpenSea	Promoter_Associated	INPP4A	INPP4A	0.719143	1.17882967745243e-07	+
cg12572410	MEred	chr16	3355547	Island	Promoter_Associated	ZNF75A;TIGD7	TIGD7;ZNF75A	0.71819	1.24730083223935e-07	+
cg09303549	MEred	chr14	52313849	OpenSea	Promoter_Associated		GNG2	0.718059	1.25697652278974e-07	+
cg07541200	MEred	chr5	43020238	S_Shore	Promoter_Associated		CTD-2035E11.3;CTD-2201E18.3	0.717813	1.27538221886206e-07	+
cg09216236	MEred	chr1	65719627	N_Shore	Promoter_Associated		DNAJC6	0.717626	1.28955847010354e-07	+
cg03752903	MEred	chr20	37504232	OpenSea	Promoter_Associated	PPP1R16B	PPP1R16B	0.717586	1.29254395119231e-07	+
cg14287565	MEred	chr9	127630689	N_Shore	Promoter_Associated	ARPC5L	ARPC5L	0.717393	1.30737487936104e-07	+
cg05202804	MEred	chr19	11484815	N_Shore	Promoter_Associated	C19orf39	SWSAP1	0.717082	1.33155841159206e-07	+
cg17266562	MEred	chr10	26727598	Island	Promoter_Associated	APBB1IP	APBB1IP	0.716428	1.38367966297557e-07	+
cg20992769	MEred	chr17	75878724	OpenSea	Promoter_Associated	FLJ45079	AC015804.1	0.716126	1.40840350093492e-07	+
cg10512292	MEred	chr12	4378267	N_Shore	Promoter_Associated		RP11-264F23.3;RP11-264F23.4	0.715532	1.45821101194913e-07	+
cg24948962	MEred	chr18	2906032	Island	Promoter_Associated	EMILIN2		0.715484	1.46233395200902e-07	+
cg03319315	MEred	chr10	135202611	N_Shore	Promoter_Associated	PAOX	PAOX	0.715055	1.49945400564273e-07	+
cg03556404	MEred	chr19	16698396	OpenSea	Promoter_Associated	MED26	CALR3	0.71482	1.5201174937165e-07	+
cg12283393	MEred	chr11	1874445	OpenSea	Promoter_Associated	LSP1		0.714184	1.57745663704985e-07	+
cg07279925	MEred	chr15	85873635	OpenSea	Promoter_Associated		RP11-561C5.5;AKAP13	0.713937	1.6002959739453e-07	+
cg21052656	MEred	chr11	67250046	N_Shore	Promoter_Associated	AIP	AIP	0.713617	1.6302273249363e-07	+
cg08881680	MEred	chr11	94965469	Island	Promoter_Associated	SESN3	RP11-712B9.2;SESN3	0.713401	1.65082860970984e-07	+
cg19814934	MEred	chr5	42950152	N_Shore	Promoter_Associated			0.713121	1.67772854177825e-07	+
cg14022711	MEred	chr10	26727069	Island	Promoter_Associated	APBB1IP	APBB1IP	0.712657	1.72337201868169e-07	+
cg01480384	MEred	chr12	54020711	S_Shore	Promoter_Associated	ATF7	ATF7	0.710586	1.94134840465791e-07	+
cg27204776	MEred	chr2	203777060	Island	Promoter_Associated	CARF;WDR12	ALS2CR8;WDR12	0.710477	1.95354054431687e-07	+
cg22129885	MEred	chr12	9103530	S_Shore	Promoter_Associated	M6PR	M6PR;KLRG1	0.710096	1.996544491069e-07	+
cg26956141	MEred	chr1	235099122	OpenSea	Promoter_Associated	LOC101927851	RP11-443B7.1	0.709537	2.06125783155506e-07	+
cg08650507	MEred	chr10	106029109	S_Shore	Promoter_Associated	GSTO2	GSTO2	0.709495	2.06619656506948e-07	+
cg22719037	MEred	chr12	111842896	N_Shore	Promoter_Associated	SH2B3	SH2B3	0.709462	2.07014730111467e-07	+
cg02359483	MEred	chr5	68339047	OpenSea	Promoter_Associated		CTC-498J12.1	0.709318	2.08724454207022e-07	+
cg13254979	MEred	chr13	24040510	Island	Promoter_Associated		LINC00327	0.708663	2.16641547926821e-07	+
cg07362849	MEred	chr19	17516901	OpenSea	Promoter_Associated	BISPR;BST2;MVB12A	FAM125A;BST2	0.708621	2.17155176893305e-07	+
cg08101264	MEred	chr20	44486710	OpenSea	Promoter_Associated	ACOT8;ZSWIM3	ACOT8;ZSWIM3	0.708448	2.1930736074521e-07	+
cg07738820	MEred	chr5	180230494	S_Shore	Promoter_Associated	MGAT1	MGAT1	0.708388	2.20045841662402e-07	+
cg05570258	MEred	chr7	105662884	OpenSea	Promoter_Associated	FLJ23834	CDHR3	0.708276	2.2145847737201e-07	+
cg22401939	MEred	chr1	206731166	S_Shore	Promoter_Associated	RASSF5		0.70816	2.22917652300189e-07	+
cg09357740	MEred	chr14	21131543	OpenSea	Promoter_Associated			0.707839	2.27011053841396e-07	+
cg12863545	MEred	chr17	8869136	Island	Promoter_Associated	PIK3R5	PIK3R5	0.707073	2.37053099626704e-07	+
cg18096764	MEred	chr20	52226460	OpenSea	Promoter_Associated		ZNF217;AC005808.3	0.707001	2.38017375987809e-07	+
cg21889472	MEred	chr5	42992555	Island	Promoter_Associated			0.70685	2.40055839060579e-07	+
cg18422587	MEred	chr7	3134670	OpenSea	Promoter_Associated			0.706623	2.43141523176494e-07	+
cg06207052	MEred	chr20	37434231	Island	Promoter_Associated	PPP1R16B	PPP1R16B	0.706247	2.48340537617671e-07	+
cg17391087	MEred	chr5	43008819	OpenSea	Promoter_Associated			0.705886	2.53430061504069e-07	+
cg13462576	MEred	chr15	74726520	S_Shore	Promoter_Associated	SEMA7A	SEMA7A	0.70561	2.57388913202485e-07	+
cg03573679	MEred	chr7	2445727	S_Shore	Promoter_Associated	CHST12	CHST12	0.70507	2.65291257867825e-07	+
cg06711306	MEred	chr5	159895052	OpenSea	Promoter_Associated		CTC-231O11.1	0.704564	2.72917356557359e-07	+
cg15174246	MEred	chr22	30663901	OpenSea	Promoter_Associated	OSM	OSM;MTMR3	0.704083	2.80341118596156e-07	+
cg18323912	MEred	chr5	42994709	Island	Promoter_Associated			0.703899	2.83227735323347e-07	+
cg24676817	MEred	chr5	42995369	Island	Promoter_Associated			0.703548	2.88806988349796e-07	+
cg10801102	MEred	chr17	80023921	Island	Promoter_Associated	DUS1L	DUS1L	0.703369	2.91698106456783e-07	+
cg09067465	MEred	chr16	56965519	N_Shore	Promoter_Associated	HERPUD1	HERPUD1	0.703357	2.91900690757028e-07	+
cg04130273	MEred	chr17	74142014	OpenSea	Promoter_Associated	RNF157-AS1;RNF157		0.703107	2.95983208207707e-07	+
cg02358862	MEred	chr16	30197211	S_Shore	Promoter_Associated	CORO1A	RP11-455F5.5;CORO1A	0.703079	2.96446144947833e-07	+
cg25963539	MEred	chr16	89181941	OpenSea	Promoter_Associated	ACSF3	CTD-2555A7.3;ACSF3	0.703008	2.97606395119676e-07	+
cg18559901	MEred	chr9	140356475	Island	Promoter_Associated	PNPLA7	PNPLA7	0.702764	3.01661947163016e-07	+
cg10883503	MEred	chr5	43019660	S_Shore	Promoter_Associated		CTD-2035E11.3;CTD-2201E18.3	0.702146	3.12169445808038e-07	+
cg09808639	MEred	chr10	121065904	OpenSea	Promoter_Associated	GRK5	GRK5	0.702027	3.14234932104121e-07	+
cg20541656	MEred	chr8	98787334	N_Shore	Promoter_Associated	LAPTM4B	LAPTM4B	0.701923	3.16047511466374e-07	+
cg17603419	MEred	chr17	16440437	S_Shore	Promoter_Associated			0.701847	3.17374174170996e-07	+
cg09716682	MEred	chr6	25962506	OpenSea	Promoter_Associated	TRIM38	TRIM38	0.701608	3.21588411220057e-07	+
cg05913211	MEred	chr8	66864146	OpenSea	Promoter_Associated			0.700674	3.38559544168941e-07	+
cg19290504	MEred	chr17	3867060	Island	Promoter_Associated	ATP2A3	ATP2A3	0.700451	3.42736363191523e-07	+
cg17071855	MEred	chr17	3819880	OpenSea	Promoter_Associated	P2RX1	P2RX1	0.699722	3.56719265581342e-07	+
cg21485906	MEred	chr16	29625216	Island	Promoter_Associated	SLC7A5P1		0.699449	3.62100140973523e-07	+
cg10495270	MEred	chr14	76009633	N_Shelf	Promoter_Associated	BATF	BATF	0.699025	3.70576176163998e-07	+
cg24024661	MEred	chr19	1074425	N_Shore	Promoter_Associated	HMHA1	HMHA1	0.698977	3.71550213442759e-07	+
cg14765036	MEred	chr12	110517566	OpenSea	Promoter_Associated			0.698968	3.71733700034766e-07	+
cg16594502	MEred	chr15	40339900	OpenSea	Promoter_Associated		RP11-521C20.4	0.698817	3.74812975180787e-07	+
cg16626504	MEred	chr7	104585004	OpenSea	Promoter_Associated		RP11-325F22.2	0.698609	3.79101199418285e-07	+
cg21671780	MEred	chr15	64752519	N_Shore	Promoter_Associated		RP11-702L15.2	0.698586	3.79577608629237e-07	+
cg20624625	MEred	chr6	96024528	N_Shore	Promoter_Associated	MANEA-AS1;MANEA	RP13-44L19.2;MANEA	0.69801	3.91657854569252e-07	+
cg04499029	MEred	chr19	13210356	Island	Promoter_Associated	LYL1		0.697723	3.97816943926061e-07	+
cg07477282	MEred	chr15	44956107	S_Shore	Promoter_Associated	SPG11	SPG11	0.69765	3.99407417995682e-07	+
cg02746869	MEred	chr10	17271929	Island	Promoter_Associated	VIM	VIM	0.697588	4.00739837796113e-07	+
cg19060970	MEred	chr19	58038588	Island	Promoter_Associated	ZNF549	ZNF549	0.697488	4.02924806760279e-07	+
cg07303143	MEred	chr3	44803452	Island	Promoter_Associated	KIAA1143;KIF15	KIAA1143;KIF15	0.69746	4.03550822285883e-07	+
cg09280610	MEred	chr1	211500910	S_Shore	Promoter_Associated	TRAF5	TRAF5	0.696483	4.25478312006903e-07	+
cg08509011	MEred	chr2	220093614	N_Shore	Promoter_Associated	ATG9A;ANKZF1	ATG9A;ANKZF1	0.695242	4.54916504711538e-07	+
cg03231163	MEred	chr19	39360465	Island	Promoter_Associated	RINL		0.695138	4.57472987796928e-07	+
cg25739715	MEred	chr22	30663881	OpenSea	Promoter_Associated	OSM	OSM;MTMR3	0.694943	4.62301796698381e-07	+
cg22285168	MEred	chr21	35304407	OpenSea	Promoter_Associated	LINC00649	AP000569.8	0.693982	4.86738221137527e-07	+
cg01091951	MEred	chr5	42993450	N_Shore	Promoter_Associated			0.693978	4.86833317512881e-07	+
cg02959759	MEred	chr12	2801584	S_Shore	Promoter_Associated	CACNA1C	CACNA1C;CACNA1C-AS1	0.693684	4.94557704541727e-07	+
cg08279008	MEred	chr2	86263224	OpenSea	Promoter_Associated	POLR1A	POLR1A	0.6928	5.1845579720874e-07	+
cg20306694	MEred	chr12	51718251	OpenSea	Promoter_Associated	BIN2	BIN2	0.692512	5.2644773760197e-07	+
cg17530247	MEred	chr3	48955643	N_Shore	Promoter_Associated	ARIH2;C3orf71	ARIH2;C3orf71	0.692164	5.36288095299185e-07	+
cg20092046	MEred	chr12	121476596	OpenSea	Promoter_Associated	OASL	OASL	0.691912	5.43529141134759e-07	+
cg25946790	MEred	chr14	90187489	OpenSea	Promoter_Associated		RP11-33N16.3	0.691746	5.48335994131086e-07	+
cg00511318	MEred	chr17	56406260	S_Shelf	Promoter_Associated	BZRAP1-AS1;BZRAP1	BZRAP1	0.691492	5.55765415960448e-07	+
cg09742465	MEred	chr2	8618154	OpenSea	Promoter_Associated			0.691078	5.68088673882409e-07	+
cg07463103	MEred	chr16	89181863	OpenSea	Promoter_Associated	ACSF3	CTD-2555A7.3;ACSF3	0.689394	6.20835041241956e-07	+
cg04515606	MEred	chr12	65562873	N_Shore	Promoter_Associated	LEMD3	LEMD3	0.68855	6.48952935594494e-07	+
cg15802073	MEred	chr16	67679091	Island	Promoter_Associated	RLTPR	RLTPR	0.688017	6.67292385445164e-07	+
cg02142074	MEred	chr20	36012596	Island	Promoter_Associated	SRC	SRC	0.687394	6.89344842074326e-07	+
cg22192879	MEred	chr9	131872920	Island	Promoter_Associated	CRAT;PPP2R4	CRAT;PPP2R4	0.686185	7.34102558264147e-07	+
cg10308673	MEred	chr11	268976	OpenSea	Promoter_Associated			0.685818	7.48191288594016e-07	+
cg06361606	MEred	chr1	154915180	OpenSea	Promoter_Associated			0.685062	7.78040489337418e-07	+
cg04814450	MEred	chr16	72821665	S_Shore	Promoter_Associated	ZFHX3	RP5-991G20.4	0.684962	7.82099454413587e-07	+
cg04673701	MEred	chr13	52188823	OpenSea	Promoter_Associated	WDFY2		0.683891	8.26474101891574e-07	+
cg12658720	MEred	chr17	59488443	Island	Promoter_Associated	C17orf82	C17orf82	0.683077	8.61758177889653e-07	+
cg21388327	MEred	chr1	22351548	N_Shore	Promoter_Associated	HSPC157	LINC00339;RP1-224A6.3	0.682981	8.65991271859435e-07	+
cg16046391	MEred	chr19	10216510	N_Shore	Promoter_Associated	PPAN-P2RY11;PPAN	PPAN-P2RY11;PPAN	0.682409	8.91729509649467e-07	+
cg10828175	MEred	chr6	159528564	OpenSea	Promoter_Associated		RP11-13P5.1	0.682381	8.92998748545427e-07	+
cg02878195	MEred	chr2	20624728	OpenSea	Promoter_Associated			0.681345	9.41495711364048e-07	+
cg21361251	MEred	chr1	155146433	S_Shore	Promoter_Associated	TRIM46;KRTCAP2	KRTCAP2;TRIM46	0.681037	9.56355928258242e-07	+
cg27641628	MEred	chr7	134833031	OpenSea	Promoter_Associated	TMEM140	C7orf49;AC083862.1;TMEM140	0.68056	9.79834565213825e-07	+
cg22007578	MEred	chr7	100181409	N_Shelf	Promoter_Associated	LRCH4	LRCH4;FBXO24	0.680303	9.92688479746133e-07	+
cg13624602	MEred	chr19	39359917	Island	Promoter_Associated	RINL		0.680192	9.98298213485077e-07	+
cg19246110	MEred	chr19	58238928	Island	Promoter_Associated	ZNF671	ZNF671	0.680118	1.00205105593537e-06	+
cg14979301	MEred	chr5	42994123	N_Shore	Promoter_Associated			0.679995	1.00830487770963e-06	+
cg20399011	MEred	chr5	180231194	S_Shore	Promoter_Associated	MGAT1	MGAT1	0.679949	1.01069733400799e-06	+
cg23471446	MEred	chr10	70989224	OpenSea	Promoter_Associated	LOC101928994;HKDC1	RP11-227H15.4	0.679272	1.04587796699948e-06	+
cg27208903	MEred	chr16	29625225	Island	Promoter_Associated	SLC7A5P1		0.679249	1.04713155428071e-06	+
cg22777249	MEred	chr22	50319194	N_Shelf	Promoter_Associated	CRELD2	CRELD2	0.679135	1.05317979358889e-06	+
cg00384840	MEred	chr17	78992355	OpenSea	Promoter_Associated		CTD-2561B21.11	0.678814	1.07032554696858e-06	+
cg06121469	MEred	chr15	44956098	S_Shore	Promoter_Associated	SPG11	SPG11	0.678577	1.08322000877577e-06	+
cg27150954	MEred	chr1	6086356	Island	Promoter_Associated	KCNAB2	KCNAB2	0.678414	1.09216940338086e-06	+
cg08460435	MEred	chr1	109203610	Island	Promoter_Associated	C1orf59	HENMT1	0.677805	1.12611964206484e-06	+
cg06596806	MEred	chr16	66550178	OpenSea	Promoter_Associated	TK2	TK2;RP11-403P17.5	0.675246	1.27979419431481e-06	+
cg13905103	MEred	chr5	77072605	S_Shore	Promoter_Associated	TBCA	TBCA	0.675189	1.28343256679777e-06	+
cg10925082	MEred	chr12	15114703	OpenSea	Promoter_Associated	ARHGDIB	ARHGDIB	0.674108	1.35417402544517e-06	+
cg15522677	MEred	chr18	658883	S_Shore	Promoter_Associated	TYMS;C18orf56	C18orf56	0.673218	1.41506436714866e-06	+
cg02210967	MEred	chr7	5572794	S_Shelf	Promoter_Associated		ACTB	0.672129	1.49310898789439e-06	+
cg23759826	MEred	chr7	35735287	S_Shore	Promoter_Associated	HERPUD2	HERPUD2	0.672059	1.49824145938054e-06	+
cg05173913	MEred	chr17	34091901	Island	Promoter_Associated	C17orf50	C17orf50	0.671974	1.50450619456043e-06	+
cg17407331	MEred	chr19	42082570	OpenSea	Promoter_Associated	CEACAM21	CEACAM21	0.671785	1.51856532184305e-06	+
cg10447638	MEred	chr1	153518288	OpenSea	Promoter_Associated	LOC101928034;S100A4	S100A4	0.67121	1.56199018222261e-06	+
cg06594008	MEred	chr22	41033637	S_Shore	Promoter_Associated	MKL1	MKL1	0.671039	1.57512416621219e-06	+
cg20302082	MEred	chr2	120436534	Island	Promoter_Associated	TMEM177	TMEM177	0.670246	1.63735144013861e-06	+
cg00121389	MEred	chr8	17555302	OpenSea	Promoter_Associated	MTUS1	MTUS1	0.669789	1.6742801447569e-06	+
cg10087172	MEred	chr12	15114494	OpenSea	Promoter_Associated	ARHGDIB	ARHGDIB	0.669127	1.72906760109842e-06	+
cg21903817	MEred	chr17	56406118	S_Shelf	Promoter_Associated	BZRAP1	BZRAP1	0.66812	1.81567096234512e-06	+
cg15220194	MEred	chr10	135122232	Island	Promoter_Associated	ZNF511;TUBGCP2	ZNF511;TUBGCP2	0.6679	1.83505151935583e-06	+
cg20727187	MEred	chr21	43648287	OpenSea	Promoter_Associated	ABCG1	ABCG1;TMPRSS3	0.667449	1.87547920541598e-06	+
cg10103276	MEred	chr12	48100298	S_Shore	Promoter_Associated	RPAP3	RPAP3;RP1-197B17.3	0.666121	1.99943544953589e-06	+
cg02874908	MEred	chr11	67205113	S_Shore	Promoter_Associated	PTPRCAP	PTPRCAP	0.665783	2.03215663329599e-06	+
cg02387679	MEred	chr5	75699865	Island	Promoter_Associated	IQGAP2	IQGAP2	0.665773	2.03309041551379e-06	+
cg26069719	MEred	chr3	51716108	OpenSea	Promoter_Associated	TEX264	TEX264	0.665615	2.04859475978552e-06	+
cg13295242	MEred	chr17	7239718	OpenSea	Promoter_Associated	ACAP1	ACAP1	0.66546	2.06384052791713e-06	+
cg05614346	MEred	chr5	176858608	N_Shelf	Promoter_Associated	GRK6	GRK6	0.6651	2.09979797355008e-06	+
cg13810556	MEred	chr2	217363253	N_Shore	Promoter_Associated	RPL37A	AC098820.3;RPL37A;AC073321.5	0.664188	2.19336884232072e-06	+
cg20313963	MEred	chr12	8089207	OpenSea	Promoter_Associated	SLC2A3	SLC2A3;NECAP1	0.663537	2.26242539529098e-06	+
cg22413056	MEred	chr6	30650202	OpenSea	Promoter_Associated	KIAA1949	PPP1R18	0.663465	2.27015280393841e-06	+
cg23389408	MEred	chr14	105532030	OpenSea	Promoter_Associated	GPR132	GPR132	0.663199	2.29913386336205e-06	+
cg13925686	MEred	chr17	7239643	OpenSea	Promoter_Associated	ACAP1	ACAP1	0.662748	2.34892581289884e-06	+
cg08334310	MEred	chr6	28555337	S_Shore	Promoter_Associated	SCAND3	SCAND3;RP5-1186N24.3	0.662549	2.37116103175115e-06	+
cg21453831	MEred	chr1	228645045	N_Shore	Promoter_Associated	HIST3H2BB	HIST3H2BB	0.662295	2.39991311258994e-06	+
cg08972954	MEred	chr5	156680241	OpenSea	Promoter_Associated	ITK	ITK	0.661987	2.43506703740699e-06	+
cg17388996	MEred	chr6	108145374	OpenSea	Promoter_Associated	SCML4	SCML4	0.661448	2.49793759966328e-06	+
cg02653523	MEred	chr9	101559173	Island	Promoter_Associated	ANKS6	ANKS6	0.661234	2.52335328024757e-06	+
cg07949416	MEred	chr1	27989396	S_Shelf	Promoter_Associated		RP11-288L9.1	0.659483	2.73989447705102e-06	+
cg26876664	MEred	chr2	240302637	OpenSea	Promoter_Associated	HDAC4	HDAC4	0.658835	2.82437230995825e-06	+
cg19193241	MEred	chr10	1103535	S_Shore	Promoter_Associated	WDR37	WDR37	0.658206	2.90855164774349e-06	+
cg15459780	MEred	chr12	104609980	Island	Promoter_Associated	TXNRD1		0.657712	2.97632820925144e-06	+
cg07215407	MEred	chr1	41131559	S_Shore	Promoter_Associated	RIMS3	RIMS3	0.657228	3.04413799600157e-06	+
cg03074421	MEred	chr9	126102037	Island	Promoter_Associated			0.657175	3.05161761238276e-06	+
cg17222164	MEred	chr17	43339476	Island	Promoter_Associated	LOC100133991;C17orf46	TEX34	0.656912	3.08920009002379e-06	+
cg18588504	MEred	chr15	42868443	S_Shore	Promoter_Associated	STARD9	STARD9	0.656835	3.10026014838585e-06	+
cg09619347	MEred	chr11	64107520	N_Shelf	Promoter_Associated	CCDC88B	CCDC88B	0.656675	3.12338897193533e-06	+
cg20319091	MEred	chr10	17271994	Island	Promoter_Associated	VIM	VIM	0.656648	3.12726494124602e-06	+
cg03723510	MEred	chr5	43040559	Island	Promoter_Associated	C5orf39	CTD-2201E18.3;ANXA2R;AC025171.1	0.65654	3.14294945087868e-06	+
cg11814446	MEred	chr12	65562996	N_Shore	Promoter_Associated	LEMD3	LEMD3	0.656363	3.16882426053498e-06	+
cg10502118	MEred	chr3	16553697	N_Shore	Promoter_Associated	RFTN1	RFTN1	0.656049	3.21524066301039e-06	+
cg15705054	MEred	chr1	154927709	OpenSea	Promoter_Associated	PBXIP1	PBXIP1	0.655579	3.28588494034393e-06	+
cg25061349	MEred	chr6	43337791	Island	Promoter_Associated	ZNF318	ZNF318	0.655538	3.29214875970915e-06	+
cg04172254	MEred	chr1	203274185	N_Shore	Promoter_Associated	LINC01136;BTG2	RP11-134P9.1;BTG2	0.655442	3.30685930347693e-06	+
cg09972561	MEred	chr15	62353371	S_Shore	Promoter_Associated	VPS13C	RP11-643M14.1;VPS13C	0.655168	3.34887341636972e-06	+
cg23976192	MEred	chr14	21081973	S_Shelf	Promoter_Associated			0.655164	3.34945522879169e-06	+
cg07878486	MEred	chr19	58951885	Island	Promoter_Associated	ZNF132	ZNF132	0.654436	3.46380195496854e-06	+
cg04041707	MEred	chr5	43018491	Island	Promoter_Associated	LOC648987	CTD-2201E18.3;CTD-2035E11.3	0.653218	3.66300419100858e-06	+
cg11784767	MEred	chr22	17718022	OpenSea	Promoter_Associated		CECR1	0.652078	3.85896540498254e-06	+
cg15575641	MEred	chr2	25585619	OpenSea	Promoter_Associated			0.652041	3.86557082476804e-06	+
cg12478874	MEred	chr15	80263632	OpenSea	Promoter_Associated	BCL2A1	BCL2A1	0.651528	3.95695492449928e-06	+
cg15611351	MEred	chr2	241564652	S_Shore	Promoter_Associated	GPR35	GPR35	0.650307	4.18262578106776e-06	+
cg19697239	MEred	chr12	752646	Island	Promoter_Associated	NINJ2	RP11-218M22.1;NINJ2	0.649927	4.25532106405793e-06	+
cg19800916	MEred	chr10	121065912	OpenSea	Promoter_Associated	GRK5	GRK5	0.649827	4.27467462786833e-06	+
cg16466899	MEred	chr7	23510693	S_Shore	Promoter_Associated	IGF2BP3	IGF2BP3	0.649107	4.41590148590964e-06	+
cg05540369	MEred	chr16	3355553	Island	Promoter_Associated	ZNF75A	TIGD7;ZNF75A	0.648539	4.53047706803296e-06	+
cg22097271	MEred	chr17	16318384	OpenSea	Promoter_Associated	TRPV2	TRPV2	0.648351	4.56902978772537e-06	+
cg18335326	MEred	chr6	30653659	N_Shore	Promoter_Associated	KIAA1949	PPP1R18	0.648159	4.60871879548792e-06	+
cg10268711	MEred	chr22	37678489	OpenSea	Promoter_Associated	CYTH4	CYTH4	0.647691	4.70656317944453e-06	+
cg16748413	MEred	chr8	82543431	Island	Promoter_Associated		IMPA1P	0.647688	4.70722968007885e-06	+
cg16426479	MEred	chr5	43020566	S_Shore	Promoter_Associated		CTD-2035E11.3;CTD-2201E18.3	0.647594	4.72715985531066e-06	+
cg16438210	MEred	chr14	91885492	S_Shore	Promoter_Associated	CCDC88C	CCDC88C;RP11-895M11.3	0.647088	4.83562975040036e-06	+
cg25352189	MEred	chr14	105532022	OpenSea	Promoter_Associated	GPR132	GPR132	0.646796	4.89930302255163e-06	+
cg25902697	MEred	chr1	235116637	OpenSea	Promoter_Associated		RP11-443B7.3	0.646701	4.92012187316383e-06	+
cg24151486	MEred	chr9	19128206	S_Shore	Promoter_Associated	PLIN2	PLIN2	0.646697	4.92112197767991e-06	+
cg25250998	MEred	chr10	106028373	N_Shore	Promoter_Associated	GSTO2	GSTO2	0.646529	4.95825249213941e-06	+
cg01843020	MEred	chr15	76629771	N_Shore	Promoter_Associated	ISL2	ISL2	0.646417	4.98298200922734e-06	+
cg12554755	MEred	chr5	43008875	OpenSea	Promoter_Associated			0.646252	5.02003945131135e-06	+
cg11993832	MEred	chr16	29758009	OpenSea	Promoter_Associated	C16orf54	AC009133.17;C16orf54	0.646246	5.02128614553014e-06	+
cg18576206	MEred	chr22	44392384	Island	Promoter_Associated	SAMM50	SAMM50	0.645398	5.21491083572458e-06	+
cg17904739	MEred	chr12	3861567	N_Shore	Promoter_Associated	EFCAB4B	EFCAB4B	0.645229	5.25429406166257e-06	+
cg03531140	MEred	chr13	74644456	OpenSea	Promoter_Associated	KLF12	KLF12	0.644889	5.33423647365631e-06	+
cg13337740	MEred	chr17	33446298	N_Shore	Promoter_Associated	RAD51L3	RAD51D	0.643343	5.71275666277667e-06	+
cg01329005	MEred	chr19	17516712	OpenSea	Promoter_Associated	BST2	FAM125A;BST2	0.642839	5.84117847293066e-06	+
cg14958032	MEred	chr1	1711661	N_Shore	Promoter_Associated	NADK	NADK	0.642612	5.90008194661856e-06	+
cg22895601	MEred	chr14	21131621	OpenSea	Promoter_Associated			0.642537	5.91960985549126e-06	+
cg10569694	MEred	chr7	5013509	Island	Promoter_Associated	RNF216L	RNF216P1	0.641359	6.23433465461616e-06	+
cg14229540	MEred	chr19	41119838	Island	Promoter_Associated	LTBP4	LTBP4	0.641238	6.2676112265712e-06	+
cg24016939	MEred	chr19	58239135	S_Shore	Promoter_Associated	ZNF671	ZNF671	0.639867	6.65524885259034e-06	+
cg00558916	MEred	chr8	102149495	OpenSea	Promoter_Associated		7SK	0.639478	6.76892883023516e-06	+
cg22407789	MEred	chr5	18746288	OpenSea	Promoter_Associated		CTD-2023M8.1	0.639111	6.87814263559603e-06	+
cg24295067	MEred	chr3	50397228	S_Shore	Promoter_Associated	CYB561D2;TMEM115	TMEM115	0.638769	6.98110539811527e-06	+
cg26239391	MEred	chr17	8869285	Island	Promoter_Associated	PIK3R5	PIK3R5	0.638673	7.01048950967118e-06	+
cg04223424	MEred	chr5	42994776	Island	Promoter_Associated			0.638108	7.1846312981414e-06	+
cg09360654	MEred	chr1	45806501	S_Shore	Promoter_Associated	MUTYH;TOE1	TOE1;MUTYH	0.637517	7.37099848015495e-06	+
cg26656337	MEred	chr5	159866472	OpenSea	Promoter_Associated			0.637129	7.49583373134476e-06	+
cg14226655	MEred	chr12	8332802	Island	Promoter_Associated	FAM66C	FAM66C;RP11-266K4.7	0.636113	7.83159903396953e-06	+
cg24624097	MEred	chr15	45493163	S_Shore	Promoter_Associated	SHF	SHF;CTD-2651B20.6	0.635917	7.89825781610346e-06	+
cg04864199	MEred	chr15	45493327	S_Shelf	Promoter_Associated	SHF	SHF;CTD-2651B20.6	0.635288	8.11458799624167e-06	+
cg25857552	MEred	chr14	76617899	N_Shore	Promoter_Associated	GPATCH2L	C14orf118	0.635159	8.15989942268332e-06	+
cg23965720	MEred	chr1	235805770	Island	Promoter_Associated	GNG4	GNG4	0.633912	8.60743784025271e-06	+
cg19126377	MEred	chr10	135122230	Island	Promoter_Associated	ZNF511;TUBGCP2	ZNF511;TUBGCP2	0.633443	8.78170494554736e-06	+
cg03954667	MEred	chr12	11806065	S_Shelf	Promoter_Associated	ETV6	ETV6	0.633164	8.88672428816486e-06	+
cg12269161	MEred	chr6	143178039	OpenSea	Promoter_Associated	HIVEP2	HIVEP2	0.632595	9.10476377716314e-06	+
cg26056693	MEred	chr15	85873621	OpenSea	Promoter_Associated		RP11-561C5.5;AKAP13	0.632011	9.33353760147721e-06	+
cg18533267	MEred	chr12	104322566	N_Shore	Promoter_Associated	TTC41P	HSP90B1;RP11-642P15.1	0.631882	9.3849578866657e-06	+
cg27445273	MEred	chr8	38796061	OpenSea	Promoter_Associated	PLEKHA2	PLEKHA2	0.631371	9.59039539849566e-06	+
cg20381182	MEred	chr6	16238434	N_Shore	Promoter_Associated	GMPR	GMPR	0.631107	9.69812800347025e-06	+
cg08246644	MEred	chr17	40439696	N_Shore	Promoter_Associated	STAT5A	STAT5A	0.63076	9.84165274105518e-06	+
cg11743438	MEred	chr6	16238437	N_Shore	Promoter_Associated	GMPR	GMPR	0.630729	9.85441654241149e-06	+
cg02947361	MEred	chr12	53718057	N_Shore	Promoter_Associated		AAAS	0.630125	1.01091445963297e-05	+
cg11788497	MEred	chr1	111174220	OpenSea	Promoter_Associated	KCNA2	KCNA2	0.629513	1.03732628047344e-05	+
cg23741863	MEred	chr8	97657833	Island	Promoter_Associated	PGCP	CPQ	0.628533	1.08091291987691e-05	+
cg17493727	MEred	chr6	108169872	S_Shore	Promoter_Associated			0.627524	1.12756166041901e-05	+
cg14370197	MEred	chr19	18654971	S_Shore	Promoter_Associated	FKBP8	FKBP8	0.627401	1.13333972748876e-05	+
cg03702646	MEred	chr2	240302663	OpenSea	Promoter_Associated	HDAC4	HDAC4	0.626504	1.17658763153253e-05	+
cg02622316	MEred	chr6	28367410	Island	Promoter_Associated	ZSCAN12	ZSCAN12	0.625847	1.20919018236143e-05	+
cg06774142	MEred	chr14	71122191	OpenSea	Promoter_Associated	TTC9		0.625481	1.22769092216444e-05	+
cg22599707	MEred	chr5	150594306	OpenSea	Promoter_Associated	CCDC69	CCDC69	0.625345	1.23464868041167e-05	+
cg23761236	MEred	chr21	35321155	OpenSea	Promoter_Associated	LINC00649	AP000569.2;AP000569.8	0.624953	1.25484115330781e-05	+
cg13587533	MEred	chr10	135122757	N_Shore	Promoter_Associated	ZNF511;TUBGCP2	ZNF511;TUBGCP2	0.624913	1.25694092807501e-05	+
cg11344927	MEred	chr19	2739684	N_Shore	Promoter_Associated	SLC39A3	SLC39A3	0.624338	1.28720179040805e-05	+
cg14212197	MEred	chr11	62529082	Island	Promoter_Associated	POLR2G	POLR2G	0.624238	1.29254952014308e-05	+
cg07844660	MEred	chr19	18118835	Island	Promoter_Associated	ARRDC2	ARRDC2	0.623929	1.30914115637561e-05	+
cg04073257	MEred	chr7	27190558	Island	Promoter_Associated		HOXA-AS3;HOXA6;HOXA3	0.623733	1.31975155853591e-05	+
cg07165756	MEred	chr11	66311422	N_Shore	Promoter_Associated	ZDHHC24	ZDHHC24	0.623719	1.32054866382518e-05	+
cg11967546	MEred	chr6	27655170	N_Shore	Promoter_Associated			0.622967	1.36204595572919e-05	+
cg07739604	MEred	chr12	124950990	S_Shore	Promoter_Associated	NCOR2	NCOR2	0.622638	1.38064250315238e-05	+
cg04777383	MEred	chr5	177543666	S_Shelf	Promoter_Associated	N4BP3	N4BP3	0.622506	1.38813328396484e-05	+
cg09471471	MEred	chr12	56323020	S_Shore	Promoter_Associated	WIBG	WIBG;DGKA	0.622297	1.40006835576236e-05	+
cg22955778	MEred	chr6	27798556	N_Shore	Promoter_Associated			0.622139	1.40918370891556e-05	+
cg03164761	MEred	chr17	16440208	S_Shore	Promoter_Associated			0.619428	1.57414679739934e-05	+
cg20690128	MEred	chr6	111408581	Island	Promoter_Associated	SLC16A10	SLC16A10	0.619337	1.57993670978737e-05	+
cg10855283	MEred	chr1	161195615	OpenSea	Promoter_Associated	MIR5187;TOMM40L	TOMM40L	0.618632	1.62583529141879e-05	+
cg05336051	MEred	chr4	2813724	OpenSea	Promoter_Associated	SH3BP2	SH3BP2	0.618324	1.64619067194393e-05	+
cg14777341	MEred	chr17	78992323	OpenSea	Promoter_Associated		CTD-2561B21.11	0.617904	1.67443955654617e-05	+
cg04865018	MEred	chr2	74213126	S_Shore	Promoter_Associated	TET3	RP11-711M9.1;AC073046.25	0.61727	1.71784458570445e-05	+
cg21619059	MEred	chr6	138724628	Island	Promoter_Associated	HEBP2	HEBP2	0.615197	1.86709967249532e-05	+
cg01799856	MEred	chr17	37794335	S_Shore	Promoter_Associated	STARD3	STARD3	0.615088	1.87526946913754e-05	+
cg06499262	MEred	chr16	69598417	N_Shore	Promoter_Associated	NFAT5	NFAT5	0.614626	1.9102588977675e-05	+
cg02053964	MEred	chr12	124950784	Island	Promoter_Associated	NCOR2	NCOR2	0.614514	1.91879071463679e-05	+
cg20276750	MEred	chr3	52279555	N_Shore	Promoter_Associated	PPM1M	PPM1M	0.614444	1.92422301559727e-05	+
cg14021653	MEred	chr17	76125064	N_Shelf	Promoter_Associated	TMC6	TMC6	0.614391	1.92826971287814e-05	+
cg15167367	MEred	chr2	113933123	OpenSea	Promoter_Associated	PSD4	AC016683.5;PSD4	0.613783	1.97565076687203e-05	+
cg22339338	MEred	chr1	159891638	N_Shelf	Promoter_Associated	TAGLN2	TAGLN2	0.613102	2.02994783455225e-05	+
cg05247850	MEred	chr1	16713447	OpenSea	Promoter_Associated	SZRD1	C1orf144	0.613043	2.0346896672368e-05	+
cg25751922	MEred	chr16	50300102	OpenSea	Promoter_Associated	ADCY7	ADCY7	0.612346	2.09176627783976e-05	+
cg10537718	MEred	chr19	1479488	Island	Promoter_Associated	C19orf25	C19orf25	0.611841	2.13405497990466e-05	+
cg18563886	MEred	chr10	135203102	Island	Promoter_Associated	PAOX	PAOX;MTG1	0.610093	2.28653676305506e-05	+
cg06301893	MEred	chr16	2390963	Island	Promoter_Associated	ABCA17P;ABCA3	ABCA17P;ABCA3	0.609695	2.32262992393558e-05	+
cg06105296	MEred	chr19	50004294	OpenSea	Promoter_Associated	MIR150	MIR150	0.608868	2.39926289154867e-05	+
cg25980484	MEred	chr6	30653512	N_Shore	Promoter_Associated	KIAA1949	PPP1R18	0.608513	2.43283652659767e-05	+
cg25312481	MEred	chr1	10459146	Island	Promoter_Associated	PGD	PGD	0.608158	2.46687914878056e-05	+
cg24635834	MEred	chr5	42949919	N_Shore	Promoter_Associated			0.607353	2.54564473930763e-05	+
cg26437825	MEred	chr5	43020161	S_Shore	Promoter_Associated		CTD-2035E11.3;CTD-2201E18.3	0.606682	2.61306772510886e-05	+
cg05404698	MEred	chr6	28956247	Island	Promoter_Associated		HCG16	0.605998	2.6834089918922e-05	+
cg27304020	MEred	chr6	28956327	Island	Promoter_Associated			0.605462	2.73979716461921e-05	+
cg18776876	MEred	chr11	67176946	Island	Promoter_Associated	TBC1D10C	TBC1D10C	0.604675	2.82445571959056e-05	+
cg21010334	MEred	chr17	40439892	N_Shore	Promoter_Associated	STAT5A	STAT5A	0.604514	2.84214954128775e-05	+
cg18859612	MEred	chr2	127422064	OpenSea	Promoter_Associated	GYPC	GYPC	0.60422	2.87457356374287e-05	+
cg10209087	MEred	chr4	169401183	N_Shore	Promoter_Associated	DDX60L	DDX60L	0.604018	2.89704371685969e-05	+
cg04812509	MEred	chr10	90342738	Island	Promoter_Associated	RNLS	RNLS	0.603374	2.96981378853839e-05	+
cg04008835	MEred	chr1	36626748	OpenSea	Promoter_Associated	MAP7D1	MAP7D1	0.60336	2.97135063478114e-05	+
cg07317664	MEred	chr19	4724991	S_Shore	Promoter_Associated	DPP9	DPP9	0.603117	2.99934223578334e-05	+
cg24119045	MEred	chr9	6412836	Island	Promoter_Associated	UHRF2	UHRF2	0.602412	3.08156196952623e-05	+
cg24559983	MEred	chr21	38592988	Island	Promoter_Associated		AP001432.14;DSCR9;TMPRSS3	0.602168	3.11050129799156e-05	+
cg26733301	MEred	chr20	61585924	S_Shore	Promoter_Associated	SLC17A9	SLC17A9	0.601632	3.17503982381543e-05	+
cg07844977	MEred	chr6	2903699	Island	Promoter_Associated	SERPINB9	SERPINB9	0.601517	3.18897990112031e-05	+
cg24378816	MEred	chr16	3355384	Island	Promoter_Associated	TIGD7;ZNF75A	TIGD7;ZNF75A	0.600815	3.2756563207985e-05	+
cg17441401	MEred	chr1	53794150	S_Shore	Promoter_Associated	LRP8	LRP8;RP4-784A16.5	0.599518	3.44138408417051e-05	+
cg20011326	MEred	chr11	59333844	OpenSea	Promoter_Associated		AP000442.4	0.598054	3.63770378964098e-05	+
cg22015691	MEred	chr19	49977910	OpenSea	Promoter_Associated	FLT3LG	FLT3LG	0.59795	3.65207126438345e-05	+
cg21623671	MEred	chr5	150536851	N_Shore	Promoter_Associated	ANXA6	ANXA6	0.597817	3.67045118504508e-05	+
cg26785468	MEred	chr6	11382830	OpenSea	Promoter_Associated	NEDD9	NEDD9	0.597524	3.71125762194739e-05	+
cg04364718	MEred	chr8	82598634	Island	Promoter_Associated	IMPA1	IMPA1	0.596881	3.80224524342787e-05	+
cg04945705	MEred	chr21	45526920	N_Shore	Promoter_Associated	PWP2	PWP2	0.59653	3.85275401174371e-05	+
cg02949186	MEred	chr21	42733776	OpenSea	Promoter_Associated	MX2	MX2;TMPRSS3	0.595474	4.00858246235467e-05	+
cg23144799	MEred	chr16	66556133	OpenSea	Promoter_Associated	TK2	TK2	0.59377	4.27205869698764e-05	+
cg03513962	MEred	chr11	64511971	Island	Promoter_Associated	RASGRP2	RASGRP2	0.593608	4.29798169004676e-05	+
cg03048083	MEred	chr17	43339497	Island	Promoter_Associated	LOC100133991;C17orf46	TEX34	0.593549	4.30743872064745e-05	+
cg07059784	MEred	chr2	233416233	S_Shore	Promoter_Associated	TIGD1;EIF4E2	EIF4E2;TIGD1	0.593402	4.33106267184207e-05	+
cg13178511	MEred	chr10	135122237	Island	Promoter_Associated	ZNF511;TUBGCP2	ZNF511;TUBGCP2	0.593347	4.33996470022489e-05	+
cg17822706	MEred	chr19	18415538	OpenSea	Promoter_Associated			0.592426	4.49101426469381e-05	+
cg20716209	MEred	chr17	40541270	S_Shore	Promoter_Associated	STAT3	STAT3	0.591698	4.6137267347158e-05	+
cg26561401	MEred	chr15	44955006	N_Shore	Promoter_Associated	SPG11		0.589715	4.96374691279529e-05	+
cg09545197	MEred	chr1	111217758	Island	Promoter_Associated	KCNA3	KCNA3	0.589501	5.00298775273742e-05	+
cg11537406	MEred	chr11	124932624	N_Shore	Promoter_Associated	SLC37A2	SLC37A2	0.589116	5.07413224700707e-05	+
cg23200371	MEred	chr12	56367680	Island	Promoter_Associated	RAB5B	RAB5B;PMEL	0.588942	5.106692236501e-05	+
cg05904213	MEred	chr8	56757179	OpenSea	Promoter_Associated			0.58869	5.15396521392439e-05	+
cg25666919	MEred	chr7	102074615	S_Shore	Promoter_Associated	ORAI2	ORAI2;RP11-514P8.2	0.587162	5.44998335837357e-05	+
cg13203811	MEred	chr12	58136245	S_Shelf	Promoter_Associated	AGAP2	TSPAN31;AGAP2	0.586243	5.63529778600046e-05	+
cg03703839	MEred	chr16	87990084	N_Shore	Promoter_Associated	BANP	BANP	0.586195	5.64523339697756e-05	+
cg07796897	MEred	chr10	6018225	N_Shore	Promoter_Associated	IL15RA	IL15RA	0.58509	5.87616507322925e-05	+
cg14022057	MEred	chr2	162930175	N_Shore	Promoter_Associated	DPP4	AC008063.2;DPP4	0.584611	5.9787799596171e-05	+
cg10405023	MEred	chr12	52418769	S_Shore	Promoter_Associated	NR4A1	NR4A1	0.583921	6.12969003434533e-05	+
cg21492394	MEred	chr5	176739783	S_Shore	Promoter_Associated	MXD3	MXD3	0.583275	6.27385426280612e-05	+
cg20622960	MEred	chr11	75219472	OpenSea	Promoter_Associated	GDPD5	RP11-939C17.4;GDPD5	0.582197	6.52176795880361e-05	+
cg23178308	MEred	chr21	45148879	Island	Promoter_Associated	PDXK	AP001052.9;PDXK	0.582004	6.56699305329506e-05	+
cg01348086	MEred	chr5	176785296	OpenSea	Promoter_Associated	RGS14		0.580191	7.00633794574449e-05	+
cg20739435	MEred	chr5	43019773	S_Shore	Promoter_Associated		CTD-2035E11.3;CTD-2201E18.3	0.579979	7.05957975008841e-05	+
cg22407942	MEred	chr7	22894828	S_Shore	Promoter_Associated	SNORD93	AC005682.5;SNORD93	0.579472	7.18804449466321e-05	+
cg26434485	MEred	chr11	44596668	OpenSea	Promoter_Associated	CD82	CD82	0.579448	7.194066333922e-05	+
cg04000199	MEred	chr2	27009899	S_Shore	Promoter_Associated	CENPA	CENPA	0.579437	7.19699759468651e-05	+
cg03052182	MEred	chr6	30653530	N_Shore	Promoter_Associated	KIAA1949	PPP1R18	0.578952	7.32207047959061e-05	+
cg24642820	MEred	chr3	13462465	S_Shore	Promoter_Associated	NUP210	NUP210	0.578263	7.50299518940115e-05	+
cg26095405	MEred	chr15	74726486	Island	Promoter_Associated	SEMA7A	SEMA7A	0.577616	7.67677635846183e-05	+
cg10789824	MEred	chr19	39369196	OpenSea	Promoter_Associated	RINL	RINL;SIRT2	0.57747	7.71638642000923e-05	+
cg12553223	MEred	chr20	55044302	S_Shore	Promoter_Associated	C20orf43	C20orf43	0.577452	7.72131169763345e-05	+
cg03390723	MEred	chr10	106028329	N_Shore	Promoter_Associated	GSTO2	GSTO2	0.576198	8.07007250270312e-05	+
cg09258553	MEred	chr2	241564827	S_Shore	Promoter_Associated		GPR35	0.574746	8.49182995023961e-05	+
cg09668344	MEred	chr11	77122506	N_Shore	Promoter_Associated	PAK1	PAK1	0.573728	8.79939141660457e-05	+
cg12085044	MEred	chr16	66865077	S_Shore	Promoter_Associated	NAE1	NAE1	0.573244	8.94920643789025e-05	+
cg17524854	MEred	chr12	67663046	Island	Promoter_Associated	CAND1	CAND1	0.572564	9.16327183553136e-05	+
cg04195855	MEred	chr15	101548413	N_Shore	Promoter_Associated	LRRK1	LRRK1	0.571659	9.45583174602645e-05	+
cg07837534	MEred	chr1	161038506	OpenSea	Promoter_Associated	ARHGAP30	ARHGAP30	0.571542	9.49408950867174e-05	+
cg15034300	MEred	chr2	85134468	S_Shore	Promoter_Associated		C2orf89	0.569758	0.000100975	+
cg18235100	MEred	chr4	81124600	Island	Promoter_Associated	PRDM8		0.569515	0.000101825	+
cg23588086	MEred	chr14	20882072	S_Shore	Promoter_Associated	TEP1	RN5S382;TEP1	0.568166	0.000106653	+
cg08572734	MEred	chr12	133485298	Island	Promoter_Associated		RP11-46H11.5;CHFR	0.56711	0.000110574	+
cg18766080	MEred	chr2	191879342	S_Shore	Promoter_Associated	STAT1	STAT1	0.566987	0.000111038	+
cg00785738	MEred	chr9	35617323	Island	Promoter_Associated	CD72	CD72	0.566721	0.00011205	+
cg00859866	MEred	chr11	65627402	Island	Promoter_Associated	MUS81	MUS81;CFL1	0.565397	0.000117215	+
cg13445486	MEred	chr10	70847794	OpenSea	Promoter_Associated	SRGN	SRGN	0.564898	0.000119219	+
cg20694147	MEred	chr2	74433498	OpenSea	Promoter_Associated	MTHFD2	MTHFD2	0.564648	0.000120232	+
cg16266579	MEred	chr12	48591673	N_Shore	Promoter_Associated			0.563837	0.000123575	+
cg06752054	MEred	chr21	42733747	OpenSea	Promoter_Associated	MX2	MX2;TMPRSS3	0.563178	0.000126354	+
cg24725642	MEred	chr6	30226874	N_Shore	Promoter_Associated	HLA-L	HLA-L;HCG17	0.5625	0.000129276	+
cg26029864	MEred	chr19	41119859	Island	Promoter_Associated	LTBP4	LTBP4	0.562168	0.000130729	+
cg06800840	MEred	chr12	121476549	OpenSea	Promoter_Associated	OASL		0.562092	0.000131061	+
cg17849354	MEred	chr9	116139248	Island	Promoter_Associated	HDHD3	HDHD3	0.561546	0.000133485	+
cg11724671	MEred	chr6	26021958	Island	Promoter_Associated	HIST1H4A	HIST1H4A	0.561203	0.000135027	+
cg14434926	MEred	chr1	92951639	Island	Promoter_Associated	GFI1	GFI1	0.559799	0.000141519	+
cg12839275	MEred	chr19	58951698	Island	Promoter_Associated	ZNF132	ZNF132	0.559682	0.000142073	+
cg24251814	MEred	chr1	8013974	N_Shore	Promoter_Associated		PARK7	0.559506	0.000142909	+
cg05501761	MEred	chr2	97505599	Island	Promoter_Associated	ANKRD23	ANKRD39;ANKRD23	0.558709	0.000146748	+
cg09435798	MEred	chr10	135122752	N_Shore	Promoter_Associated	ZNF511;TUBGCP2	ZNF511;TUBGCP2	0.55845	0.000148019	+
cg19442237	MEred	chr9	139136515	OpenSea	Promoter_Associated	QSOX2	QSOX2	0.55795	0.000150493	+
cg20877679	MEred	chr10	112431836	Island	Promoter_Associated	RBM20		0.557801	0.000151239	+
cg11988321	MEred	chr5	138725622	N_Shelf	Promoter_Associated	MZB1	RP11-1280I22.1	0.557711	0.000151693	+
cg04251521	MEred	chr16	89181807	OpenSea	Promoter_Associated	ACSF3	CTD-2555A7.3;ACSF3	0.557703	0.00015173	+
cg00010853	MEred	chr6	30653167	N_Shore	Promoter_Associated	KIAA1949	PPP1R18	0.557536	0.000152573	+
cg10615765	MEred	chr5	42991657	N_Shore	Promoter_Associated			0.557397	0.000153278	+
cg00667751	MEred	chr6	28956320	Island	Promoter_Associated			0.556178	0.000159575	+
cg22055815	MEred	chr5	43040621	Island	Promoter_Associated	C5orf39	CTD-2201E18.3;ANXA2R;AC025171.1	0.555705	0.000162084	+
cg26983469	MEred	chr10	17271051	Island	Promoter_Associated	VIM	VIM	0.555627	0.000162502	+
cg27332938	MEred	chr10	135122768	N_Shore	Promoter_Associated	ZNF511;TUBGCP2	ZNF511;TUBGCP2	0.554983	0.000165979	+
cg03941993	MEred	chr19	42463640	Island	Promoter_Associated	RABAC1	RABAC1	0.553179	0.000176081	+
cg10729426	MEred	chr19	58038585	Island	Promoter_Associated	ZNF549	ZNF549	0.553137	0.000176321	+
cg02590747	MEred	chr2	96812267	S_Shore	Promoter_Associated	DUSP2	AC012307.2;DUSP2	0.552781	0.000178385	+
cg12227401	MEred	chr4	185189393	OpenSea	Promoter_Associated		AC079080.1	0.551951	0.00018327	+
cg15351446	MEred	chr5	140700583	S_Shore	Promoter_Associated	TAF7	TAF7	0.551759	0.000184419	+
cg18556005	MEred	chr15	41952440	N_Shore	Promoter_Associated	MGA	MGA	0.551335	0.000186979	+
cg14473743	MEred	chr3	13462496	S_Shore	Promoter_Associated	NUP210	NUP210	0.550673	0.000191039	+
cg26522240	MEred	chr2	145277843	N_Shelf	Promoter_Associated	ZEB2	ZEB2-AS1;ZEB2	0.550535	0.000191897	+
cg01234950	MEred	chr6	122793404	S_Shore	Promoter_Associated	SERINC1;PKIB	SERINC1;PKIB	0.550378	0.000192875	+
cg05697726	MEred	chr6	32812933	S_Shore	Promoter_Associated	PSMB8	XXbac-BPG246D15.8;PSMB8;PSMB9	0.55001	0.000195181	+
cg16483840	MEred	chr6	32812953	S_Shore	Promoter_Associated	PSMB8	XXbac-BPG246D15.8;PSMB8;PSMB9	0.549298	0.000199723	+
cg12026563	MEred	chr19	18415804	OpenSea	Promoter_Associated			0.548729	0.000203418	+
cg13438944	MEred	chr14	76452183	Island	Promoter_Associated	C14orf179	IFT43	0.547962	0.000208499	+
cg26312998	MEred	chr6	43337775	Island	Promoter_Associated	ZNF318	ZNF318	0.547465	0.000211852	+
cg11075346	MEred	chr7	35735308	S_Shore	Promoter_Associated	HERPUD2	HERPUD2	0.546844	0.000216115	+
cg04902049	MEred	chr1	36622448	S_Shore	Promoter_Associated	MAP7D1	MAP7D1	0.546624	0.000217639	+
cg10792309	MEred	chr2	97505416	Island	Promoter_Associated	ANKRD23	ANKRD39;ANKRD23	0.546474	0.000218689	+
cg05759424	MEred	chr2	42721296	Island	Promoter_Associated	KCNG3	MTA3;KCNG3	0.54537	0.000226529	+
cg22000984	MEred	chr5	150226278	OpenSea	Promoter_Associated	IRGM	IRGM	0.54498	0.000229362	+
cg18547611	MEred	chr5	14581699	Island	Promoter_Associated	FAM105A	FAM105A	0.544341	0.000234072	+
cg05338955	MEred	chr1	19253293	OpenSea	Promoter_Associated	IFFO2		0.543109	0.000243391	+
cg27089226	MEred	chr3	195907142	OpenSea	Promoter_Associated			0.542398	0.000248925	+
cg04472726	MEred	chr8	41386353	N_Shore	Promoter_Associated	GINS4	GINS4	0.541925	0.000252664	+
cg10182418	MEred	chr4	38858536	OpenSea	Promoter_Associated	TLR6	TLR6;TLR1	0.541868	0.000253124	+
cg03643520	MEred	chr19	36119666	N_Shore	Promoter_Associated	RBM42	RBM42	0.541071	0.000259554	+
cg02015004	MEred	chr12	53718427	N_Shore	Promoter_Associated		AAAS	0.539616	0.000271675	+
cg00308680	MEred	chr18	2963259	OpenSea	Promoter_Associated	LPIN2	LPIN2	0.538218	0.000283792	+
cg05627004	MEred	chr1	1711530	S_Shore	Promoter_Associated	NADK	NADK	0.537426	0.000290875	+
cg24254120	MEred	chr13	34392869	S_Shore	Promoter_Associated	RFC3		0.537154	0.000293343	+
cg04057642	MEred	chr17	45730222	S_Shelf	Promoter_Associated	KPNB1	KPNB1	0.536718	0.000297338	+
cg11993277	MEred	chr11	67172526	S_Shelf	Promoter_Associated	TBC1D10C	TBC1D10C;PPP1CA	0.536545	0.000298944	+
cg26693601	MEred	chr4	10119697	S_Shore	Promoter_Associated	WDR1	WDR1	0.535546	0.000308332	+
cg14074581	MEred	chr19	36232218	Island	Promoter_Associated	TMEM149	IGFLR1	0.535064	0.00031295	+
cg09639622	MEred	chr17	66195307	Island	Promoter_Associated	LOC440461		0.534758	0.00031592	+
cg18586886	MEred	chr6	30652399	N_Shore	Promoter_Associated	KIAA1949	PPP1R18	0.53448	0.000318639	+
cg22112051	MEred	chr19	2290022	Island	Promoter_Associated	LINGO3		0.534354	0.000319879	+
cg15934674	MEred	chr1	150266645	Island	Promoter_Associated	MRPS21	MRPS21	0.533927	0.000324101	+
cg10696876	MEred	chr19	34625543	Island	Promoter_Associated			0.533822	0.000325155	+
cg00547441	MEred	chr7	50344724	S_Shore	Promoter_Associated	IKZF1	IKZF1	0.533486	0.000328527	+
cg00964484	MEred	chr16	29625235	Island	Promoter_Associated	SLC7A5P1		0.532625	0.000337311	+
cg23719207	MEred	chr3	197183481	Island	Promoter_Associated		AC128709.4;AC128709.3	0.532453	0.000339092	+
cg21138542	MEred	chr6	170581502	S_Shore	Promoter_Associated			0.532211	0.000341615	+
cg12521627	MEred	chr1	109204377	Island	Promoter_Associated	HENMT1	HENMT1	0.532174	0.000341999	+
cg14473344	MEred	chr3	142840240	Island	Promoter_Associated	CHST2		0.531633	0.000347705	+
cg04960100	MEred	chr1	32667176	S_Shore	Promoter_Associated	CCDC28B	CCDC28B	0.530006	0.000365365	+
cg02402091	MEred	chr10	114135092	OpenSea	Promoter_Associated	ACSL5	ACSL5	0.529622	0.00036965	+
cg00743929	MEred	chr3	50375535	Island	Promoter_Associated	RASSF1	RASSF1	0.529421	0.00037191	+
cg12255995	MEred	chr19	1132537	OpenSea	Promoter_Associated	SBNO2	SBNO2	0.529112	0.000375401	+
cg21926091	MEred	chr8	141108607	Island	Promoter_Associated	TRAPPC9	TRAPPC9	0.528116	0.00038689	+
cg16622920	MEred	chr6	28956312	Island	Promoter_Associated		HCG16	0.526922	0.000401063	+
cg06330157	MEred	chr5	137225205	Island	Promoter_Associated	PKD2L2	PKD2L2;RP11-381K20.2	0.526312	0.000408486	+
cg21051519	MEred	chr5	137225191	Island	Promoter_Associated	PKD2L2	PKD2L2;RP11-381K20.2	0.525172	0.000422678	+
cg03870138	MEred	chr16	88717850	S_Shore	Promoter_Associated	CYBA	CYBA	0.522912	0.000452145	+
cg16014412	MEred	chr1	9687471	S_Shore	Promoter_Associated			0.522585	0.000456566	+
cg11624479	MEred	chr11	9285586	N_Shore	Promoter_Associated	DENND5A		0.521906	0.000465851	+
cg21944491	MEred	chr19	41119829	Island	Promoter_Associated	LTBP4	LTBP4	0.519596	0.000498721	+
cg21608489	MEred	chr19	42637137	N_Shore	Promoter_Associated	POU2F2	CTC-378H22.1;POU2F2	0.519591	0.000498794	+
cg20975835	MEred	chr11	64107374	N_Shelf	Promoter_Associated	CCDC88B	CCDC88B	0.519575	0.00049903	+
cg23167351	MEred	chr6	30650737	N_Shelf	Promoter_Associated	KIAA1949	PPP1R18	0.519112	0.000505867	+
cg19091403	MEred	chr14	78108523	Island	Promoter_Associated			0.518885	0.000509246	+
cg19239940	MEred	chr17	78992374	OpenSea	Promoter_Associated		CTD-2561B21.11	0.518407	0.000516438	+
cg04625862	MEred	chr3	48341880	N_Shore	Promoter_Associated	NME6	NME6	0.515832	0.000556741	+
cg07086918	MEred	chr5	176784688	OpenSea	Promoter_Associated	RGS14	RGS14	0.515014	0.000570134	+
cg08887400	MEred	chr6	30652376	N_Shelf	Promoter_Associated	KIAA1949	PPP1R18	0.514984	0.000570623	+
cg02620784	MEred	chr4	140216277	N_Shore	Promoter_Associated	NDUFC1	NDUFC1	0.514798	0.000573705	+
cg20630655	MEred	chr15	75918700	S_Shore	Promoter_Associated	SNUPN	SNUPN	0.514525	0.000578262	+
cg10473700	MEred	chr11	62359899	S_Shore	Promoter_Associated	TUT1	TUT1;MIR3654	0.514373	0.000580814	+
cg12762715	MEred	chr9	33025796	Island	Promoter_Associated	DNAJA1	APTX;DNAJA1	0.514334	0.000581473	+
cg24009358	MEred	chr15	66797395	OpenSea	Promoter_Associated	ZWILCH;RPL4	ZWILCH;RPL4	0.513882	0.000589126	+
cg03209812	MEred	chr5	43008306	OpenSea	Promoter_Associated			0.513479	0.000596019	+
cg27216368	MEred	chr20	52196734	N_Shore	Promoter_Associated	ZNF217	ZNF217	0.513242	0.000600106	+
cg27416067	MEred	chr1	67773128	N_Shore	Promoter_Associated	IL12RB2	IL12RB2	0.511422	0.000632362	+
cg27045724	MEred	chr7	128379208	Island	Promoter_Associated	CALU	CALU	0.51142	0.000632393	+
cg15175577	MEred	chr22	32808177	Island	Promoter_Associated	C22orf28	C22orf28	0.510911	0.0006417	+
cg04912466	MEred	chr11	63742028	Island	Promoter_Associated	COX8A	COX8A;AP000721.4	0.510904	0.000641823	+
cg10782349	MEred	chr19	53073577	Island	Promoter_Associated	ZNF701	ZNF701;ZNF808	0.510138	0.000656041	+
cg07636194	MEred	chr6	27107282	Island	Promoter_Associated	HIST1H2BK;HIST1H4I	HIST1H2BK;HIST1H4I	0.509617	0.000665876	+
cg10231067	MEred	chr1	19254731	OpenSea	Promoter_Associated	IFFO2		0.509523	0.00066766	+
cg19828516	MEred	chr14	105531855	OpenSea	Promoter_Associated	GPR132	GPR132	0.50872	0.000683109	+
cg09272909	MEred	chr9	71736999	Island	Promoter_Associated	TJP2	RP11-265B8.4;TJP2	0.508624	0.000684973	+
cg08848847	MEred	chr11	36399468	S_Shore	Promoter_Associated	PRR5L	PRR5L	0.508498	0.000687438	+
cg27510097	MEred	chr6	79576881	N_Shore	Promoter_Associated	IRAK1BP1	IRAK1BP1	0.508267	0.000691968	+
cg05516272	MEred	chr11	66311334	N_Shore	Promoter_Associated	ZDHHC24	ZDHHC24	0.507885	0.000699511	+
cg15842884	MEred	chr20	5591925	S_Shore	Promoter_Associated	RP5-1022P6.2	GPCPD1	0.507543	0.000706319	+
cg25604067	MEred	chr11	126226068	Island	Promoter_Associated	ST3GAL4	ST3GAL4	0.507301	0.000711182	+
cg22520644	MEred	chr4	176986787	N_Shore	Promoter_Associated	WDR17	WDR17	0.507167	0.000713883	+
cg19482982	MEred	chr16	66914253	Island	Promoter_Associated	PDP2	PDP2	0.506351	0.000730541	+
cg26400840	MEred	chr8	23081904	N_Shore	Promoter_Associated	TNFRSF10A	RP11-1149O23.3;TNFRSF10A	0.506287	0.000731877	+
cg15778350	MEred	chr1	163291775	Island	Promoter_Associated	NUF2	RP11-267N12.3;NUF2	0.505633	0.000745503	+
cg18532481	MEred	chr2	86264388	OpenSea	Promoter_Associated	POLR1A	POLR1A	0.505592	0.000746364	+
cg07891271	MEred	chr15	101783037	OpenSea	Promoter_Associated	CHSY1	CHSY1	0.504695	0.000765437	+
cg24738909	MEred	chr2	26101368	Island	Promoter_Associated	ASXL2	ASXL2	0.50347	0.000792203	+
cg17155829	MEred	chr19	7413575	OpenSea	Promoter_Associated		CTB-133G6.1	0.503193	0.000798372	+
cg08282385	MEred	chr19	52800115	N_Shore	Promoter_Associated	ZNF480	ZNF480	0.502856	0.000805912	+
cg25474235	MEred	chr8	8203377	OpenSea	Promoter_Associated	PRAGMIN		0.502758	0.000808136	+
cg26290888	MEred	chr15	75080115	OpenSea	Promoter_Associated	CSK	CSK	0.502077	0.000823637	+
cg27459981	MEred	chr16	74734571	Island	Promoter_Associated	MLKL	MLKL	0.501869	0.000828429	+
cg03887528	MEred	chr2	231090531	OpenSea	Promoter_Associated	SP140	SP140;SP110;AC009950.1	0.501561	0.000835553	+
cg22788223	MEred	chr6	41040659	Island	Promoter_Associated	NFYA;C6orf130	C6orf130;NFYA	0.498653	0.000905684	+
cg13504059	MEred	chr17	38721942	OpenSea	Promoter_Associated	CCR7	CCR7	0.498523	0.000908929	+
cg26668713	MEred	chr11	65405903	N_Shelf	Promoter_Associated	SIPA1	SIPA1	0.498517	0.000909093	+
cg00552168	MEred	chr17	74117942	Island	Promoter_Associated			0.497905	0.000924539	+
cg27295594	MEred	chr3	125239309	S_Shore	Promoter_Associated	SNX4	SNX4	0.497875	0.000925301	+
cg21835874	MEred	chr17	2119457	OpenSea	Promoter_Associated	SMG6	AC130689.5;SMG6	0.4973	0.000940049	+
cg11592216	MEred	chr2	233924578	N_Shore	Promoter_Associated	INPP5D	INPP5D	0.496354	0.000964787	+
cg09445448	MEred	chr9	134151854	Island	Promoter_Associated	FAM78A	FAM78A	0.496307	0.000966025	+
cg03825683	MEred	chr7	100273779	Island	Promoter_Associated	GNB2	GNB2	0.495623	0.00098428	+
cg17215449	MEred	chr22	50968516	Island	Promoter_Associated	TYMP	ODF3B;TYMP	0.495606	0.000984716	+
cg04269188	MEred	chr14	105767882	Island	Promoter_Associated	BRF1	BRF1;PACS2	0.494036	0.00102781	+
cg07308943	MEred	chr2	29093510	S_Shore	Promoter_Associated	TRMT61B	TRMT61B	0.494009	0.00102855	+
cg03021417	MEred	chr16	30645674	N_Shore	Promoter_Associated			0.493697	0.00103732	+
cg22380533	MEred	chr19	55690741	Island	Promoter_Associated	SYT5	SYT5	0.493612	0.00103971	+
cg16088462	MEred	chr2	96987393	Island	Promoter_Associated		AC021188.4	0.492056	0.00108452	+
cg03953626	MEred	chr6	30652396	N_Shore	Promoter_Associated	KIAA1949	PPP1R18	0.491858	0.00109034	+
cg13117891	MEred	chr15	76628999	Island	Promoter_Associated	ISL2	ISL2	0.491312	0.00110653	+
cg10714639	MEred	chr19	1075104	S_Shore	Promoter_Associated	HMHA1		0.491048	0.00111445	+
cg26127449	MEred	chr17	76210226	Island	Promoter_Associated	BIRC5	BIRC5	0.490569	0.00112893	+
cg14768245	MEred	chr11	14926780	Island	Promoter_Associated		CALCB	0.490366	0.00113509	+
cg22353329	MEred	chr17	77814357	Island	Promoter_Associated	CBX4	CBX4	0.489708	0.00115536	+
cg04425375	MEred	chr22	24551678	N_Shore	Promoter_Associated	CABIN1	CABIN1	0.48864	0.0011889	+
cg26616378	MEred	chr1	87169973	Island	Promoter_Associated	SH3GLB1	SH3GLB1;RP4-612B15.3	0.487995	0.0012096	+
cg13876206	MEred	chr6	52861201	S_Shore	Promoter_Associated	GSTA4	GSTA4	0.4873	0.00123226	+
cg18809953	MEred	chr17	79481801	Island	Promoter_Associated		ACTG1;RP13-766D20.2	0.487192	0.00123578	+
cg21195185	MEred	chr4	76555782	Island	Promoter_Associated	CDKL2	CDKL2	0.485979	0.00127631	+
cg07788272	MEred	chr6	33546464	OpenSea	Promoter_Associated	BAK1	BAK1	0.485508	0.00129237	+
cg03605838	MEred	chr11	94965658	S_Shore	Promoter_Associated	LOC100129203;SESN3	RP11-712B9.2;SESN3	0.485393	0.00129632	+
cg18803104	MEred	chr6	28956324	Island	Promoter_Associated			0.484881	0.001314	+
cg19520201	MEred	chr4	53588360	Island	Promoter_Associated			0.484856	0.0013149	+
cg03766306	MEred	chr1	90461091	Island	Promoter_Associated	LOC492303;ZNF326	ZNF326	0.484125	0.00134055	+
cg20056542	MEred	chr15	53083518	Island	Promoter_Associated	ONECUT1	ONECUT1	0.482885	0.00138507	+
cg24737783	MEred	chr1	109204304	Island	Promoter_Associated	C1orf59	HENMT1	0.482731	0.00139071	+
cg12741639	MEred	chr22	37678728	OpenSea	Promoter_Associated	CYTH4	CYTH4	0.482382	0.00140352	+
cg08759158	MEred	chr17	34091771	Island	Promoter_Associated	C17orf50;MMP28	C17orf50	0.482313	0.00140606	+
cg17547537	MEred	chr17	39845544	Island	Promoter_Associated	EIF1	EIF1	0.482024	0.00141678	+
cg03799530	MEred	chr12	111843215	Island	Promoter_Associated	SH2B3	SH2B3	0.482008	0.00141735	+
cg25475668	MEred	chr6	28806527	N_Shore	Promoter_Associated		XXbac-BPG308K3.5	0.481831	0.00142397	+
cg19753476	MEred	chr17	4803506	Island	Promoter_Associated	CHRNE;C17orf107	CHRNE;C17orf107	0.481009	0.00145493	+
cg06802522	MEred	chr8	124173231	Island	Promoter_Associated			0.480554	0.00147237	+
cg01449321	MEred	chr3	130613593	S_Shore	Promoter_Associated	ATP2C1	ATP2C1	0.480088	0.00149039	+
cg04092800	MEred	chr5	40681444	Island	Promoter_Associated	PTGER4	PTGER4	0.479547	0.00151152	+
cg27550783	MEred	chr3	42632275	Island	Promoter_Associated	SS18L2	SS18L2;SEC22C	0.479243	0.00152356	+
cg23465910	MEred	chr2	43454929	Island	Promoter_Associated	ZFP36L2;LOC100129726	ZFP36L2	0.479182	0.00152595	+
cg14593183	MEred	chr13	20438872	Island	Promoter_Associated	ZMYM5	ZMYM5	0.476263	0.00164582	+
cg17980625	MEred	chr11	94965587	Island	Promoter_Associated	SESN3	RP11-712B9.2;SESN3	0.476219	0.00164768	+
cg07409897	MEred	chr20	13619336	Island	Promoter_Associated	TASP1	TASP1	0.475772	0.00166676	+
cg00876153	MEred	chr22	29977322	S_Shore	Promoter_Associated	NIPSNAP1	NIPSNAP1	0.475654	0.00167186	+
cg25965956	MEred	chr19	12917200	Island	Promoter_Associated	RNASEH2A	RNASEH2A	0.47486	0.00170632	+
cg27568321	MEred	chr4	113152709	Island	Promoter_Associated	AP1AR	RP11-73K9.2;AP1AR	0.474518	0.00172139	+
cg22297146	MEred	chr15	48470516	Island	Promoter_Associated	MYEF2	MYEF2	0.474107	0.00173958	+
cg20517616	MEred	chr2	26468218	Island	Promoter_Associated	HADHA;HADHB	HADHA;HADHB	0.473805	0.0017531	+
cg21262854	MEred	chr7	92861612	OpenSea	Promoter_Associated	CCDC132	CCDC132	0.473262	0.00177762	+
cg18157773	MEred	chr13	41634786	Island	Promoter_Associated	WBP4	WBP4;ELF1	0.473259	0.00177779	+
[truncated: 4,971 more rows]

## Sheet: Table S3
Probe	Beta	SE	z	P	FDR	BetaFC	cross.reactive.hit	polymorphic.hit	baseext.hit	chr	pos	strand	Type	Probe_rs	Probe_maf	CpG_rs	CpG_maf	SBE_rs	SBE_maf	Relation_to_Island	UCSC_RefGene_Name	UCSC_RefGene_Group	Phantom4_Enhancers	Phantom5_Enhancers	DMR	X450k_Enhancer	Regulatory_Feature_Group	GencodeBasicV12_NAME	GencodeBasicV12_Accession	GencodeBasicV12_Group	GencodeCompV12_NAME	GencodeCompV12_Accession	GencodeCompV12_Group	DNase_Hypersensitivity_NAME	DNase_Hypersensitivity_Evidence_Count	OpenChromatin_NAME	OpenChromatin_Evidence_Count	TFBS_NAME	TFBS_Evidence_Count	Methyl450_Loci	UCSCGene	GeneSymbol
cg00012126	0.313475	0.0887953	3.53031	0.000415076	0.0695129	0.00250549	FALSE	FALSE	FALSE	chr2	193061253	-	II							S_Shore					CDMR			TMEFF2	ENST00000272771.5	TSS1500	TMEFF2	ENST00000272771.5	TSS1500	chr2:193061100-193061595	3					TRUE		TMEFF2
cg00012397	0.217589	0.0638273	3.40902	0.000651961	0.0886239	0.00406848	FALSE	FALSE	FALSE	chr11	17756435	+	I							Island	KCNC1;KCNC1	TSS1500;TSS1500						KCNC1;KCNC1;KCNC1	ENST00000379472.3;ENST00000265969.6;ENST00000265969.6	TSS1500;5'UTR;1stExon	KCNC1;KCNC1;KCNC1	ENST00000379472.3;ENST00000265969.6;ENST00000265969.6	TSS1500;5'UTR;1stExon	chr11:17756120-17756495	3					TRUE	KCNC1	KCNC1
cg00012722	-0.71821	0.196988	-3.64596	0.000266395	0.0546151	-0.0287557	FALSE	FALSE	FALSE	chr9	136988169	+	II	rs6479642	0.05392					OpenSea														chr9:136987960-136988455	3
cg00016127	-0.442926	0.128794	-3.43903	0.000583792	0.0838062	-0.0117675	FALSE	FALSE	FALSE	chr11	56310671	+	II							OpenSea	OR8U8;OR5M11	Body;1stExon						OR5M11	ENST00000528616.2	1stExon	OR5M11	ENST00000528616.2	1stExon							TRUE	OR8U8;OR5M11	OR5M11
cg00017429	-0.528215	0.152709	-3.45897	0.00054224	0.0806679	-0.00944407	FALSE	FALSE	FALSE	chr14	98170160	-	II	rs76265379	0.02746					OpenSea						TRUE														TRUE
cg00017630	0.337394	0.0946196	3.56579	0.000362763	0.0647218	0.0296647	FALSE	FALSE	FALSE	chr3	126216671	+	II							OpenSea	UROC1;UROC1	Body;Body												chr3:126216645-126216895	3						UROC1
cg00018539	-0.507532	0.125871	-4.03217	5.52649e-05	0.0223177	-0.0106216	FALSE	FALSE	FALSE	chr7	2632689	-	II							S_Shore	IQCE;IQCE	Body;Body									IQCE;IQCE;IQCE	ENST00000490913.1;ENST00000470731.1;ENST00000476665.1	5'UTR;5'UTR;5'UTR			chr7:2631955-2632959	6			TRUE	IQCE	IQCE
cg00026853	0.164715	0.0472286	3.48762	0.000487342	0.0762591	0.001608	FALSE	FALSE	FALSE	chr16	30934156	-	I							Island	NCRNA00095	Body	high-CpG:30841638-30841690				Promoter_Associated	FBXL19;FBXL19-AS1;FBXL19	ENST00000338343.4;ENST00000563777.1;ENST00000471231.2	TSS1500;1stExon;TSS1500	FBXL19;FBXL19-AS1;FBXL19;FBXL19	ENST00000338343.4;ENST00000563777.1;ENST00000562798.1;ENST00000471231.2	TSS1500;1stExon;TSS1500;TSS1500	chr16:30933725-30934175	3					TRUE	NCRNA00095	FBXL19;FBXL19-AS1
cg00034221	-0.462501	0.0857862	-5.39132	6.99406e-08	0.000323168	-0.0108952	FALSE	FALSE	FALSE	chr8	25156944	+	II							OpenSea	DOCK5	Body									DOCK5	ENST00000495236.1	5'UTR	chr8:25156760-25157015	3						DOCK5	DOCK5
cg00034257	-0.607794	0.119646	-5.07995	3.7754e-07	0.000961447	-0.00889108	FALSE	FALSE	FALSE	chr5	101727058	-	II							OpenSea	SLCO6A1;SLCO6A1;SLCO6A1;SLCO6A1	Body;Body;Body;Body									SLCO6A1	ENST00000514765.2	TSS200								SLCO6A1	SLCO6A1
cg00036585	0.324793	0.09622	3.37553	0.000736745	0.0944918	0.0136845	FALSE	FALSE	FALSE	chr6	164441131	+	II							OpenSea																				TRUE
cg00039070	-0.373816	0.0949295	-3.93782	8.22235e-05	0.0282151	-0.00500143	FALSE	FALSE	FALSE	chr7	133167057	+	II							OpenSea	EXOC4;EXOC4	Body;Body				TRUE					EXOC4;EXOC4	ENST00000486013.1;ENST00000486409.1	5'UTR;5'UTR							TRUE	EXOC4	EXOC4
cg00041047	0.207705	0.0572712	3.62669	0.000287072	0.0571876	0.0132247	FALSE	FALSE	FALSE	chr19	49828629	+	I							Island	SLC6A16	TSS200						SLC6A16;SLC6A16	ENST00000454748.2;ENST00000335875.3	TSS200;TSS200	SLC6A16;SLC6A16	ENST00000454748.2;ENST00000335875.3	TSS200;TSS200	chr19:49828440-49828875	3					TRUE	SLC6A16	SLC6A16
cg00042079	-0.950263	0.273104	-3.47949	0.000502373	0.0774422	-0.107756	FALSE	FALSE	FALSE	chr21	46151452	+	II							OpenSea														chr21:46151200-46151535	3
cg00042881	0.454206	0.127434	3.56424	0.000364911	0.0648921	0.0292693	FALSE	FALSE	FALSE	chr7	14887228	+	II							OpenSea								DGKB;DGKB;DGKB;DGKB;DGKB	ENST00000402815.1;ENST00000407950.1;ENST00000444700.2;ENST00000403951.2;ENST00000403963.1	5'UTR;5'UTR;5'UTR;5'UTR;3'UTR	DGKB;DGKB;DGKB;DGKB;DGKB;DGKB;DGKB;DGKB;DGKB	ENST00000467449.1;ENST00000463981.2;ENST00000402815.1;ENST00000407950.1;ENST00000444700.2;ENST00000403951.2;ENST00000437998.1;ENST00000403963.1;ENST00000477401.1	3'UTR;3'UTR;5'UTR;5'UTR;5'UTR;5'UTR;5'UTR;3'UTR;3'UTR									DGKB
cg00044968	0.592136	0.131998	4.48594	7.25935e-06	0.00674207	0.00420132	FALSE	FALSE	FALSE	chr11	116644101	+	II	rs79086998	0.043001					S_Shore	BUD13;BUD13	TSS1500;TSS1500					Promoter_Associated	BUD13;AP006216.10;BUD13	ENST00000375445.3;ENST00000439104.1;ENST00000260210.4	TSS1500;TSS200;TSS1500	BUD13;AP006216.10;BUD13	ENST00000375445.3;ENST00000439104.1;ENST00000260210.4	TSS1500;TSS200;TSS1500	chr11:116643600-116644315	3						BUD13	BUD13;AP006216.10
cg00050271	-0.251026	0.0500221	-5.0183	5.21312e-07	0.00116684	-0.00585609	FALSE	FALSE	FALSE	chr16	81743881	+	II							OpenSea	CMIP;CMIP	3'UTR;3'UTR	low-CpG:80301048-80301822			TRUE		CMIP;CMIP;CMIP	ENST00000398040.4;ENST00000542097.1;ENST00000537098.2	3'UTR;3'UTR;3'UTR	CMIP;CMIP;CMIP	ENST00000398040.4;ENST00000542097.1;ENST00000537098.2	3'UTR;3'UTR;3'UTR	chr16:81743665-81743975	3					TRUE	CMIP	CMIP
cg00056062	-0.351257	0.0866707	-4.05278	5.06129e-05	0.0212581	-0.00385073	FALSE	FALSE	FALSE	chr8	124244519	-	II	rs111731359	0.027447					OpenSea	C8orf76;ZHX1-C8orf76	Body;Body						C8orf76	ENST00000521310.1	3'UTR	C8orf76;C8orf76;C8orf76;C8orf76	ENST00000518996.1;ENST00000517760.1;ENST00000519791.1;ENST00000521310.1	3'UTR;TSS1500;3'UTR;3'UTR	chr8:124244425-124244890	3						C8orf76;ZHX1-C8orf76	C8orf76
cg00061114	-0.585106	0.159563	-3.66692	0.000245486	0.0520625	-0.0384113	FALSE	FALSE	FALSE	chr2	55593115	+	II							OpenSea	CCDC88A;CCDC88A;CCDC88A	Body;Body;Body																			CCDC88A
cg00063268	0.239514	0.0572065	4.18683	2.82881e-05	0.0151719	0.0269115	FALSE	FALSE	FALSE	chr1	20629505	+	II							OpenSea	VWA5B1	5'UTR						VWA5B1;VWA5B1;RP4-745E8.2	ENST00000375083.4;ENST00000289825.4;ENST00000444923.1	5'UTR;5'UTR;3'UTR	VWA5B1;VWA5B1;VWA5B1;VWA5B1;RP4-745E8.2	ENST00000530722.1;ENST00000375083.4;ENST00000289825.4;ENST00000473325.1;ENST00000444923.1	TSS200;5'UTR;5'UTR;5'UTR;3'UTR								VWA5B1	VWA5B1;RP4-745E8.2
cg00066110	0.384867	0.101402	3.79546	0.000147368	0.0394669	0.0359697	FALSE	FALSE	FALSE	chr18	13826628	-	II							S_Shore	MC5R	1stExon					Unclassified_Cell_type_specific	MC5R	ENST00000324750.3	1stExon	MC5R	ENST00000324750.3	1stExon								MC5R	MC5R
cg00066184	-0.26554	0.0701421	-3.78575	0.000153246	0.0402329	-0.0371503	FALSE	FALSE	FALSE	chr3	118663697	+	II							OpenSea	IGSF11;IGSF11	Body;Body						IGSF11-AS1	ENST00000477009.1	5'UTR	IGSF11-AS1;IGSF11;IGSF11	ENST00000477009.1;ENST00000483401.1;ENST00000480431.1	5'UTR;5'UTR;5'UTR							TRUE	IGSF11	IGSF11-AS1;IGSF11
cg00067054	0.297711	0.088047	3.38127	0.000721505	0.0932965	0.0172913	FALSE	FALSE	FALSE	chr13	99379741	+	II							OpenSea	SLC15A1	Body						SLC15A1	ENST00000376494.1	TSS1500	SLC15A1	ENST00000376494.1	TSS1500								SLC15A1	SLC15A1
cg00069059	-0.335081	0.0866354	-3.86772	0.000109859	0.0332522	-0.0130779	FALSE	FALSE	FALSE	chr1	46086861	+	II							N_Shore	CCDC17	Body						CCDC17	ENST00000464739.1	3'UTR	CCDC17;CCDC17;CCDC17;CCDC17	ENST00000372044.3;ENST00000482416.1;ENST00000491755.1;ENST00000464739.1	3'UTR;3'UTR;3'UTR;3'UTR			chr1:46085850-46090236	6	chr1:46080532-46090624	6	TRUE	CCDC17	CCDC17
cg00076854	0.247216	0.0664631	3.71959	0.000199546	0.0468607	0.00251626	FALSE	FALSE	FALSE	chr13	29233041	-	II			rs28372943	0.03624			N_Shore	POMP	TSS200					Promoter_Associated	POMP	ENST00000380842.4	TSS200	POMP	ENST00000380842.4	TSS200	chr13:29232980-29233335	3					TRUE	POMP	POMP
cg00080059	0.282174	0.0791045	3.56711	0.00036094	0.0645221	0.00407338	FALSE	FALSE	FALSE	chr20	61568856	+	II							Island	DIDO1;DIDO1;DIDO1;C20orf11	5'UTR;5'UTR;5'UTR;TSS1500	high-CpG:61039230-61039352				Promoter_Associated	C20orf11;C20orf11;C20orf11;DIDO1;DIDO1	ENST00000266069.3;ENST00000412152.2;ENST00000497101.1;ENST00000266070.4;ENST00000370371.4	TSS1500;TSS1500;TSS1500;5'UTR;5'UTR	C20orf11;C20orf11;C20orf11;DIDO1;DIDO1	ENST00000266069.3;ENST00000412152.2;ENST00000497101.1;ENST00000266070.4;ENST00000370371.4	TSS1500;TSS1500;TSS1500;5'UTR;5'UTR	chr20:61568340-61569155	3					TRUE	DIDO1;C20orf11	C20orf11;DIDO1
cg00083359	0.672187	0.171098	3.92868	8.54147e-05	0.0288453	0.0377393	FALSE	FALSE	FALSE	chr8	144676110	-	II	rs1057556	0.260672					Island	EEF1D;EEF1D;EEF1D;EEF1D;EEF1D;EEF1D;EEF1D	5'UTR;5'UTR;5'UTR;5'UTR;5'UTR;5'UTR;5'UTR						EEF1D;EEF1D;EEF1D;EEF1D;EEF1D;EEF1D;EEF1D;EEF1D;EEF1D;EEF1D;EEF1D;EEF1D;EEF1D;EEF1D	ENST00000356793.4;ENST00000337369.2;ENST00000442189.2;ENST00000423316.2;ENST00000531770.1;ENST00000317198.6;ENST00000532400.1;ENST00000531621.1;ENST00000526838.1;ENST00000524624.1;ENST00000528610.1;ENST00000419152.2;ENST00000395119.3;ENST00000529272.1	5'UTR;5'UTR;5'UTR;5'UTR;3'UTR;5'UTR;5'UTR;5'UTR;5'UTR;5'UTR;5'UTR;5'UTR;5'UTR;5'UTR	EEF1D;EEF1D;EEF1D;EEF1D;EEF1D;EEF1D;EEF1D;EEF1D;EEF1D;EEF1D;EEF1D;EEF1D;EEF1D;EEF1D;EEF1D;EEF1D;EEF1D;EEF1D;EEF1D;EEF1D;EEF1D;EEF1D;EEF1D;EEF1D;EEF1D;EEF1D;EEF1D;EEF1D;EEF1D;EEF1D;EEF1D;EEF1D;EEF1D;EEF1D;EEF1D;EEF1D;EEF1D;EEF1D	ENST00000356793.4;ENST00000531281.1;ENST00000531670.1;ENST00000531953.1;ENST00000526133.1;ENST00000337369.2;ENST00000524900.1;ENST00000534475.1;ENST00000442189.2;ENST00000526710.1;ENST00000423316.2;ENST00000531770.1;ENST00000526135.1;ENST00000526786.1;ENST00000530848.1;ENST00000534232.1;ENST00000525695.1;ENST00000532543.1;ENST00000317198.6;ENST00000534380.1;ENST00000533494.1;ENST00000531218.1;ENS…	5'UTR;5'UTR;5'UTR;5'UTR;5'UTR;5'UTR;5'UTR;5'UTR;5'UTR;5'UTR;5'UTR;3'UTR;TSS1500;3'UTR;3'UTR;3'UTR;3'UTR;5'UTR;5'UTR;5'UTR;5'UTR;5'UTR;5'UTR;5'UTR;5'UTR;5'UTR;5'UTR;5'UTR;5'UTR;5'UTR;5'UTR;5'UTR;5'UTR;5'UTR;5'UTR;5'UTR;5'UTR;5'UTR			chr8:144673058-144677128	6	chr8:144673035-144677200	6	TRUE	EEF1D	EEF1D
cg00084093	0.237567	0.0637577	3.72609	0.00019447	0.0461366	0.0297558	FALSE	FALSE	FALSE	chr1	54598661	+	II							OpenSea														chr1:54598580-54598915	3
cg00085713	0.216638	0.0544874	3.97592	7.01076e-05	0.0255722	0.0200143	FALSE	FALSE	FALSE	chr3	38012727	-	II							OpenSea	CTDSPL;CTDSPL	Body;Body						CTDSPL	ENST00000310189.3	5'UTR	CTDSPL;CTDSPL	ENST00000486978.1;ENST00000310189.3	5'UTR;5'UTR								CTDSPL	CTDSPL
cg00088299	0.217704	0.0647865	3.36033	0.000778507	0.0975878	0.0307938	FALSE	FALSE	FALSE	chr4	2538934	-	I							Island														chr4:2536660-2539610	3					TRUE
cg00091783	-0.578005	0.16923	-3.4155	0.000636652	0.0875649	-0.0101017	FALSE	FALSE	FALSE	chr3	49137012	+	II							OpenSea	QARS;QARS;QARS	Body;Body;Body									QARS;QARS;QARS;QARS;QARS;QARS;QARS;QARS;QARS;QARS;QARS	ENST00000487495.1;ENST00000497635.1;ENST00000494984.1;ENST00000459870.1;ENST00000466179.1;ENST00000482468.1;ENST00000482248.2;ENST00000470113.1;ENST00000453392.1;ENST00000430182.1;ENST00000464962.1	TSS1500;TSS1500;TSS1500;TSS1500;TSS1500;3'UTR;TSS1500;TSS1500;1stExon;3'UTR;3'UTR					chr3:49135680-49138163	6		QARS	QARS
cg00092427	-0.362082	0.104061	-3.4795	0.00050235	0.0774422	-0.01628	FALSE	FALSE	FALSE	chr16	970864	+	II							N_Shore	LMF1-AS1;LMF1-AS1;LMF1;LMF1;LMF1	TSS200;TSS200;Body;Body;Body				TRUE		LA16c-366D3.1;LA16c-366D3.1;LMF1;LMF1;LMF1;LMF1	ENST00000569574.1;ENST00000567820.1;ENST00000539151.1;ENST00000539379.1;ENST00000543238.1;ENST00000568897.1	TSS1500;TSS200;3'UTR;3'UTR;5'UTR;5'UTR	LA16c-366D3.1;LA16c-366D3.1;LMF1;LMF1;LMF1;LMF1;LMF1;LMF1;LMF1	ENST00000569574.1;ENST00000567820.1;ENST00000539151.1;ENST00000568964.1;ENST00000543238.1;ENST00000568897.1;ENST00000562380.1;ENST00000567595.1;ENST00000545827.2	TSS1500;TSS200;3'UTR;3'UTR;5'UTR;5'UTR;3'UTR;3'UTR;3'UTR	chr16:970745-971035	3						LMF1-AS1;LMF1	LA16c-366D3.1;LMF1
cg00092551	-0.617295	0.17192	-3.59059	0.000329932	0.0618623	-0.0087358	FALSE	FALSE	FALSE	chr7	127371565	-	II							OpenSea	SND1	Body				TRUE					SND1;SND1	ENST00000468166.1;ENST00000465900.1	5'UTR;5'UTR	chr7:127371505-127371750	3					TRUE	SND1	SND1
cg00101555	-0.288562	0.0852064	-3.38663	0.000707574	0.0923592	-0.00451646	FALSE	FALSE	FALSE	chr2	39185781	-	II							N_Shore	LOC100271715	Body						ARHGEF33	ENST00000483305.1	5'UTR	ARHGEF33;ARHGEF33	ENST00000483305.1;ENST00000486958.1	5'UTR;5'UTR							TRUE	LOC100271715	ARHGEF33
cg00106420	-0.388176	0.108253	-3.58582	0.000336025	0.0622784	-0.00624386	FALSE	FALSE	FALSE	chr12	122711188	+	II							Island	DIABLO;DIABLO;DIABLO;DIABLO	Body;5'UTR;5'UTR;Body					Promoter_Associated	DIABLO;DIABLO;DIABLO;DIABLO;DIABLO;DIABLO	ENST00000413918.1;ENST00000443649.3;ENST00000475784.1;ENST00000353548.6;ENST00000464942.2;ENST00000413918.1	5'UTR;5'UTR;3'UTR;TSS1500;TSS1500;ExonBnd	DIABLO;DIABLO;DIABLO;DIABLO;DIABLO;DIABLO;DIABLO;DIABLO;DIABLO;DIABLO	ENST00000485724.1;ENST00000413918.1;ENST00000443649.3;ENST00000540535.1;ENST00000446652.1;ENST00000475784.1;ENST00000541273.1;ENST00000353548.6;ENST00000464942.2;ENST00000413918.1	5'UTR;5'UTR;5'UTR;TSS1500;TSS1500;3'UTR;TSS1500;TSS1500;TSS1500;ExonBnd			chr12:122709952-122711887	6	chr12:122709167-122713230	6	TRUE	DIABLO	DIABLO
cg00108569	0.206601	0.0443659	4.65674	3.2126e-06	0.00401589	0.0021039	FALSE	FALSE	FALSE	chr22	24819864	-	I							Island			high-CpG:23149855-23149906		DMR		Unclassified	KB-1896H10.1	ENST00000358654.2	3'UTR	ADORA2A;ADORA2A;ADORA2A;ADORA2A;ADORA2A;ADORA2A;ADORA2A;KB-1896H10.1	ENST00000464977.1;ENST00000444262.2;ENST00000486108.1;ENST00000467385.1;ENST00000486351.1;ENST00000424232.1;ENST00000486108.1;ENST00000358654.2	TSS1500;TSS1500;1stExon;5'UTR;5'UTR;5'UTR;5'UTR;3'UTR	chr22:24819720-24820010	3					TRUE		ADORA2A;KB-1896H10.1
cg00116766	0.476037	0.118938	4.0024	6.27032e-05	0.0240283	0.0576528	FALSE	FALSE	FALSE	chr16	9857614	+	II							OpenSea	GRIN2A;GRIN2A;GRIN2A	Body;Body;Body						GRIN2A	ENST00000562109.1	ExonBnd	GRIN2A;GRIN2A	ENST00000461292.1;ENST00000562109.1	3'UTR;ExonBnd	chr16:9857445-9857650	3					TRUE	GRIN2A	GRIN2A
cg00120210	0.275208	0.0809867	3.39819	0.000678335	0.0904056	0.00328849	FALSE	FALSE	FALSE	chr15	85259593	-	I							Island	SEC11A;SEC11A	1stExon;5'UTR	high-CpG:83060347-83060679				Promoter_Associated	SEC11A;SEC11A;SEC11A;SEC11A;SEC11A	ENST00000268220.7;ENST00000268220.7;ENST00000455959.3;ENST00000558134.1;ENST00000560266.1	1stExon;5'UTR;TSS200;TSS1500;TSS1500	SEC11A;SEC11A;SEC11A;SEC11A;SEC11A;SEC11A;SEC11A;SEC11A;SEC11A	ENST00000268220.7;ENST00000268220.7;ENST00000455959.3;ENST00000558217.1;ENST00000558196.1;ENST00000558134.1;ENST00000560266.1;ENST00000560409.1;ENST00000559729.1	1stExon;5'UTR;TSS200;TSS1500;TSS1500;TSS1500;TSS1500;TSS1500;TSS1500	chr15:85259265-85259855	3					TRUE	SEC11A	SEC11A
cg00121135	0.15809	0.0426264	3.70874	0.000208296	0.0476651	0.0267956	FALSE	FALSE	FALSE	chr16	88991343	+	II							N_Shelf	CBFA2T3;CBFA2T3	5'UTR;Body				TRUE		CBFA2T3;CBFA2T3	ENST00000327483.5;ENST00000360302.2	5'UTR;5'UTR	CBFA2T3;CBFA2T3;CBFA2T3;CBFA2T3;CBFA2T3;CBFA2T3	ENST00000327483.5;ENST00000564416.1;ENST00000569464.1;ENST00000569443.1;ENST00000570046.1;ENST00000360302.2	5'UTR;5'UTR;5'UTR;5'UTR;5'UTR;5'UTR			chr16:88986994-88995896	6	chr16:88991128-88992300	6	TRUE	CBFA2T3	CBFA2T3
cg00121374	0.307752	0.0770862	3.99231	6.54321e-05	0.0245604	0.0273505	FALSE	FALSE	FALSE	chr1	3392638	-	II							N_Shelf	ARHGEF16	Body					Unclassified_Cell_type_specific	ARHGEF16	ENST00000378378.4	ExonBnd	ARHGEF16;ARHGEF16	ENST00000378378.4;ENST00000485984.1	ExonBnd;5'UTR	chr1:3392405-3392795	3					TRUE	ARHGEF16	ARHGEF16
cg00121759	-0.480815	0.125766	-3.82308	0.000131797	0.0369272	-0.00571997	FALSE	FALSE	FALSE	chr15	22997975	+	II							OpenSea	CYFIP1;CYFIP1;CYFIP1	Body;Body;Body									CYFIP1;CYFIP1	ENST00000557890.1;ENST00000561020.1	5'UTR;5'UTR	chr15:22997825-22998035	3						CYFIP1	CYFIP1
cg00128425	-0.29226	0.0567941	-5.14596	2.66162e-07	0.0007647	-0.00922253	FALSE	FALSE	FALSE	chr7	154667764	-	I							OpenSea	DPP6;DPP6;DPP6	Body;Body;Body									DPP6;DPP6;DPP6	ENST00000484789.1;ENST00000488512.1;ENST00000479637.1	5'UTR;5'UTR;5'UTR							TRUE	DPP6	DPP6
cg00152577	-0.643901	0.149134	-4.31759	1.57741e-05	0.0107231	-0.0273705	FALSE	FALSE	FALSE	chr1	218098486	+	I	rs7550062	0.365909					OpenSea														chr1:218098220-218098775	3					TRUE
cg00153041	-0.816901	0.182924	-4.46579	7.97757e-06	0.00712902	-0.11907	FALSE	FALSE	FALSE	chr10	135462590	+	II							OpenSea														chr10:135462345-135462775	3					TRUE
cg00153900	0.312381	0.0870464	3.58868	0.000332362	0.062009	0.025671	FALSE	FALSE	FALSE	chr20	32910388	-	II	rs17393945	0.010748					OpenSea														chr20:32910085-32910495	3
cg00156947	-0.28879	0.0799531	-3.61199	0.000303854	0.0588348	-0.00284072	FALSE	FALSE	FALSE	chr1	16525156	-	I							OpenSea	ARHGEF19	Body						ARHGEF19	ENST00000478117.1	3'UTR	ARHGEF19	ENST00000478117.1	3'UTR			chr1:16525102-16526102	6				ARHGEF19	ARHGEF19
cg00174500	0.324993	0.0880587	3.69064	0.000223687	0.0496734	0.0392124	FALSE	FALSE	FALSE	chr14	23846479	-	II							OpenSea	CMTM5;CMTM5	1stExon;1stExon				TRUE		CMTM5;CMTM5;CMTM5;CMTM5;CMTM5	ENST00000359320.3;ENST00000339180.4;ENST00000342473.4;ENST00000555731.1;ENST00000382809.2	1stExon;1stExon;1stExon;1stExon;1stExon	CMTM5;CMTM5;CMTM5;CMTM5;CMTM5;CMTM5;CMTM5;CMTM5	ENST00000555487.1;ENST00000359320.3;ENST00000339180.4;ENST00000342473.4;ENST00000553750.1;ENST00000553750.1;ENST00000555731.1;ENST00000382809.2	TSS1500;1stExon;1stExon;1stExon;1stExon;5'UTR;1stExon;1stExon			chr14:23844615-23850143	6			TRUE	CMTM5	CMTM5
cg00181233	0.496602	0.128313	3.87025	0.000108725	0.03311	0.0335891	FALSE	FALSE	FALSE	chr21	39146132	-	II							OpenSea	KCNJ6	Body									TMPRSS3	ENST00000553129.1	3'UTR								KCNJ6	TMPRSS3
cg00184189	-0.407726	0.118781	-3.43258	0.000597877	0.0849262	-0.00464778	FALSE	FALSE	FALSE	chr3	150470483	-	II	rs114017514	0.010426					OpenSea	SIAH2	Body																chr3:150468908-150472369	5		SIAH2
cg00192892	-0.353479	0.0977989	-3.61435	0.000301108	0.0585332	-0.00621843	FALSE	FALSE	FALSE	chr2	65326638	+	II	rs4671115	0.194823					OpenSea	RAB1A;RAB1A	Body;Body		chr2:65326595-65326595				RAB1A	ENST00000494188.1	3'UTR	RAB1A	ENST00000494188.1	3'UTR								RAB1A	RAB1A
cg00207099	0.241217	0.0693047	3.48052	0.000500436	0.0772948	0.0320573	FALSE	FALSE	FALSE	chr11	73677080	+	II							OpenSea	DNAJB13	Body						RP11-167N4.2;DNAJB13;RP11-167N4.2;DNAJB13;DNAJB13	ENST00000540886.1;ENST00000543947.1;ENST00000537019.1;ENST00000537753.1;ENST00000543947.1	TSS1500;1stExon;3'UTR;5'UTR;5'UTR	RP11-167N4.2;DNAJB13;RP11-167N4.2;DNAJB13;DNAJB13	ENST00000540886.1;ENST00000543947.1;ENST00000537019.1;ENST00000537753.1;ENST00000543947.1	TSS1500;1stExon;3'UTR;5'UTR;5'UTR			chr11:73676896-73677341	6				DNAJB13	RP11-167N4.2;DNAJB13
cg00207947	-0.333991	0.0985762	-3.38815	0.000703646	0.0921079	-0.00516288	FALSE	FALSE	FALSE	chr10	114910801	+	II							OpenSea	TCF7L2;TCF7L2;TCF7L2;TCF7L2;TCF7L2;TCF7L2;TCF7L2;TCF7L2;TCF7L2;TCF7L2;TCF7L2;TCF7L2;TCF7L2	Body;Body;Body;Body;Body;Body;Body;Body;Body;Body;Body;Body;Body						TCF7L2;TCF7L2	ENST00000466338.1;ENST00000369386.1	TSS1500;TSS200	TCF7L2;TCF7L2;TCF7L2;TCF7L2	ENST00000466338.1;ENST00000470254.1;ENST00000369386.1;ENST00000480888.1	TSS1500;TSS1500;TSS200;TSS1500					chr10:114910449-114914712	6		TCF7L2	TCF7L2
cg00218939	0.25581	0.0634299	4.03295	5.50811e-05	0.0222549	0.0215197	FALSE	FALSE	FALSE	chr18	54728381	+	II	rs28502441	0.010522					OpenSea	LINC-ROR	Body						CTD-2526M8.1	ENST00000553704.1	3'UTR	CTD-2526M8.1	ENST00000553704.1	3'UTR	chr18:54728240-54728430	3						LINC-ROR	CTD-2526M8.1
cg00231299	-0.562512	0.0993273	-5.66322	1.48559e-08	0.000104506	-0.00453065	FALSE	FALSE	FALSE	chr6	167136206	-	II							OpenSea	RPS6KA2	Body									RPS6KA2	ENST00000512860.1	5'UTR							TRUE	RPS6KA2	RPS6KA2
cg00231729	0.470979	0.0975187	4.82963	1.36787e-06	0.00227365	0.0317954	FALSE	FALSE	FALSE	chr14	32888126	-	II	rs17486543	0.063093					OpenSea	AKAP6	5'UTR						RP11-320M16.2;AKAP6;AKAP6;AKAP6	ENST00000557371.1;ENST00000280979.4;ENST00000557354.1;ENST00000557272.1	TSS1500;5'UTR;5'UTR;5'UTR	RP11-320M16.2;RP11-320M16.2;AKAP6;AKAP6;AKAP6;AKAP6;AKAP6	ENST00000557371.1;ENST00000556520.1;ENST00000280979.4;ENST00000557354.1;ENST00000557102.1;ENST00000556037.1;ENST00000557272.1	TSS1500;TSS1500;5'UTR;5'UTR;5'UTR;5'UTR;5'UTR			chr14:32888041-32888973	3				AKAP6	RP11-320M16.2;AKAP6
cg00237177	-0.305106	0.0779698	-3.91314	9.11052e-05	0.029958	-0.00213443	FALSE	FALSE	FALSE	chr15	61233587	-	II							OpenSea	RORA	Body									RORA;RORA;RORA	ENST00000557822.1;ENST00000559145.1;ENST00000561093.1	3'UTR;3'UTR;3'UTR			chr15:61233338-61234101	5				RORA	RORA
cg00238805	0.334287	0.0949118	3.52208	0.000428182	0.0708876	0.0302166	FALSE	FALSE	FALSE	chr2	239949449	+	II	rs12185724	0.041439					OpenSea																				TRUE
cg00255099	0.405908	0.0962269	4.21824	2.46213e-05	0.0139357	0.0380563	FALSE	FALSE	FALSE	chr5	1225525	-	II							N_Shore	SLC6A18;SLC6A18	5'UTR;1stExon						SLC6A18;SLC6A18	ENST00000296821.4;ENST00000296821.4	5'UTR;1stExon	SLC6A18;SLC6A18;SLC6A18;SLC6A18	ENST00000296821.4;ENST00000296821.4;ENST00000513607.2;ENST00000513607.2	5'UTR;1stExon;1stExon;5'UTR			chr5:1224579-1233836	6			TRUE	SLC6A18	SLC6A18
cg00267355	0.287972	0.0760993	3.78416	0.00015423	0.0403432	0.0385431	FALSE	FALSE	FALSE	chr7	2658308	-	II	rs11771684	0.042101					OpenSea														chr7:2658245-2658490	3
cg00273657	0.358043	0.0941773	3.80179	0.000143653	0.0389337	0.0180781	FALSE	FALSE	FALSE	chr10	127262562	-	II							OpenSea	LOC100169752	TSS1500						RP11-118H17.1;RP11-118H17.1	ENST00000446081.1;ENST00000431861.1	TSS1500;TSS1500	RP11-118H17.1;RP11-118H17.1	ENST00000446081.1;ENST00000431861.1	TSS1500;TSS1500							TRUE	LOC100169752	RP11-118H17.1
cg00283046	0.447854	0.127455	3.51381	0.000441728	0.0720768	0.00586886	FALSE	FALSE	FALSE	chr19	3942223	+	II							Island	ITGB1BP3	Body												chr19:3941925-3942270	3					TRUE	ITGB1BP3
cg00292971	-0.642492	0.15444	-4.16015	3.18032e-05	0.0162496	-0.0761591	FALSE	FALSE	FALSE	chr7	143060536	-	II							S_Shore	FAM131B;FAM131B	TSS1500;TSS1500					Unclassified_Cell_type_specific	FAM131B;FAM131B;FAM131B;FAM131B;FAM131B	ENST00000409222.3;ENST00000452076.1;ENST00000409578.1;ENST00000409346.1;ENST00000443739.2	TSS1500;TSS1500;TSS1500;TSS1500;TSS1500	FAM131B;FAM131B;FAM131B;FAM131B;FAM131B;FAM131B;FAM131B	ENST00000409222.3;ENST00000452076.1;ENST00000519279.1;ENST00000409578.1;ENST00000409346.1;ENST00000443739.2;ENST00000519161.1	TSS1500;TSS1500;TSS1500;TSS1500;TSS1500;TSS1500;TSS1500	chr7:143059685-143060555	3					TRUE	FAM131B	FAM131B
cg00310386	0.511265	0.116364	4.39367	1.11454e-05	0.00859448	0.0773299	FALSE	FALSE	FALSE	chr16	85455848	-	II							OpenSea						TRUE								chr16:85455780-85456190	3
cg00312809	0.351851	0.0982117	3.58258	0.000340214	0.0625983	0.0338647	FALSE	FALSE	FALSE	chr1	2028213	-	II							S_Shore	PRKCZ;PRKCZ	Body;5'UTR					Unclassified_Cell_type_specific	PRKCZ	ENST00000400921.2	5'UTR	PRKCZ;PRKCZ;PRKCZ;PRKCZ;PRKCZ;PRKCZ	ENST00000466651.1;ENST00000400921.2;ENST00000495347.1;ENST00000461465.1;ENST00000470596.1;ENST00000496325.1	5'UTR;5'UTR;5'UTR;5'UTR;5'UTR;5'UTR			chr1:2026347-2030131	6			TRUE	PRKCZ	PRKCZ
cg00313957	0.551694	0.125765	4.38671	1.15077e-05	0.00881111	0.0515158	FALSE	FALSE	FALSE	chr5	38720409	+	II							OpenSea	LINC01265;OSMR-AS1	TSS200;Body				TRUE		RP11-122C5.1	ENST00000506463.1	TSS200	RP11-122C5.1	ENST00000506463.1	TSS200			chr5:38719805-38720517	5				LINC01265;OSMR-AS1	RP11-122C5.1
cg00316223	-0.243809	0.0673563	-3.61969	0.000294961	0.0579588	-0.0052404	FALSE	FALSE	FALSE	chr2	242148936	+	I							Island	ANO7	Body														chr2:242148560-242150084	6	chr2:242148526-242149082	6	TRUE	ANO7
cg00316921	0.152595	0.0359322	4.24675	2.16898e-05	0.0129363	0.0162493	FALSE	FALSE	FALSE	chr8	142984347	-	II							N_Shore																chr8:142979528-142984701	6			TRUE
cg00321228	0.321702	0.0951396	3.38137	0.000721244	0.0932934	0.0476589	FALSE	FALSE	FALSE	chr3	101267276	-	II							OpenSea																		chr3:101267040-101268483	6
cg00325899	-0.359447	0.0898714	-3.99958	6.34556e-05	0.024199	-0.0063915	FALSE	FALSE	FALSE	chr20	34216909	-	II							OpenSea	CPNE1;CPNE1;CPNE1;CPNE1;CPNE1;CPNE1;CPNE1	Body;Body;Body;Body;Body;Body;Body									CPNE1;CPNE1;CPNE1	ENST00000483495.1;ENST00000498056.1;ENST00000483359.1	3'UTR;TSS1500;3'UTR								CPNE1	CPNE1
cg00329080	0.280023	0.0666044	4.20427	2.61923e-05	0.0145086	0.0458837	FALSE	FALSE	FALSE	chr20	16187701	-	II	rs80354866	0.025174					OpenSea														chr20:16187480-16187815	3
cg00329101	-0.441175	0.123779	-3.56421	0.000364953	0.0648921	-0.00821495	FALSE	FALSE	FALSE	chr3	14338921	-	II							N_Shore						TRUE		RP11-536I6.2	ENST00000525575.1	3'UTR	RP11-536I6.2	ENST00000525575.1	3'UTR	chr3:14338845-14339035	3					TRUE		RP11-536I6.2
cg00332865	-0.272194	0.0808516	-3.36659	0.000761039	0.09626	-0.00580818	FALSE	FALSE	FALSE	chr2	45255663	+	II							OpenSea														chr2:45255485-45255750	3
cg00339319	0.275865	0.0782076	3.52735	0.000419749	0.0699742	0.044124	FALSE	FALSE	FALSE	chr1	223899845	+	II							N_Shore	CAPN2;CAPN2	TSS1500;Body					Promoter_Associated	CAPN2;CAPN2	ENST00000366869.5;ENST00000295006.5	TSS1500;TSS200	CAPN2;CAPN2	ENST00000366869.5;ENST00000295006.5	TSS1500;TSS200	chr1:223899720-223900015	3					TRUE	CAPN2	CAPN2
cg00339657	0.28497	0.0576692	4.94146	7.754e-07	0.00158269	0.0439039	FALSE	FALSE	FALSE	chr2	114194541	+	II							N_Shore	LOC440839;CBWD2	Body;TSS1500						CBWD2;CBWD2	ENST00000376448.5;ENST00000433343.2	TSS1500;TSS1500	CBWD2;CBWD2;CBWD2;CBWD2;CBWD2;CBWD2;CBWD2	ENST00000376448.5;ENST00000433343.2;ENST00000358604.3;ENST00000463627.1;ENST00000456188.1;ENST00000490323.1;ENST00000492566.1	TSS1500;TSS1500;TSS1500;TSS1500;TSS1500;TSS1500;TSS1500							TRUE	LOC440839;CBWD2	CBWD2
cg00340850	0.342803	0.0963165	3.55913	0.000372089	0.0654082	0.0126439	FALSE	FALSE	FALSE	chr20	55500523	-	II							Island					DMR									chr20:55499925-55500935	3					TRUE
cg00340921	0.311743	0.0791659	3.93785	8.22158e-05	0.0282151	0.00782571	FALSE	FALSE	FALSE	chr19	7600526	-	I	rs74956393	0.036892					Island	PNPLA6;PNPLA6;PNPLA6;PNPLA6;PNPLA6	Body;TSS200;Body;Body;Body	high-CpG:7506457-7506625				Promoter_Associated	PNPLA6	ENST00000544207.1	5'UTR	PNPLA6	ENST00000544207.1	5'UTR	chr19:7599105-7600675	3					TRUE	PNPLA6	PNPLA6
cg00342066	0.362599	0.0987234	3.67288	0.000239834	0.0513896	0.0176955	FALSE	FALSE	FALSE	chr1	244224390	+	II							OpenSea																chr1:244224040-244224509	3
cg00351047	0.323939	0.067433	4.80387	1.55628e-06	0.00245723	0.0456585	FALSE	FALSE	FALSE	chr19	15234963	-	II							N_Shore	ILVBL	Body					Gene_Associated_Cell_type_specific	ILVBL	ENST00000534378.1	3'UTR	ILVBL;ILVBL;ILVBL	ENST00000534378.1;ENST00000531635.1;ENST00000533086.1	3'UTR;3'UTR;TSS200	chr19:15234560-15235055	3					TRUE	ILVBL	ILVBL
cg00351210	0.253975	0.0719748	3.52866	0.000417668	0.0697479	0.00470531	FALSE	FALSE	FALSE	chr15	91073794	+	I							Island	CRTC3;CRTC3	Body;Body					Promoter_Associated	CRTC3;CRTC3	ENST00000558619.1;ENST00000558619.1	1stExon;5'UTR	CRTC3;CRTC3;CRTC3	ENST00000558619.1;ENST00000561218.1;ENST00000558619.1	1stExon;5'UTR;5'UTR	chr15:91073000-91074395	3					TRUE	CRTC3	CRTC3
cg00352043	0.337254	0.0914796	3.68666	0.000227221	0.0500394	0.0103574	FALSE	FALSE	FALSE	chr22	38863594	-	II							N_Shore	KDELR3;KDELR3	TSS1500;TSS1500					Unclassified	KDELR3;KDELR3	ENST00000216014.4;ENST00000409006.3	TSS1500;TSS1500	KDELR3;KDELR3	ENST00000216014.4;ENST00000409006.3	TSS1500;TSS1500	chr22:38863545-38863915	3					TRUE	KDELR3	KDELR3
cg00353675	-0.194753	0.0528436	-3.68547	0.000228283	0.0501726	-0.00327814	FALSE	FALSE	FALSE	chr12	132601362	-	I							Island	EP400NL	Body						EP400NL;EP400NL;EP400NL	ENST00000361109.5;ENST00000376625.4;ENST00000475841.1	3'UTR;3'UTR;TSS1500	EP400NL;EP400NL;EP400NL;EP400NL	ENST00000332441.3;ENST00000446190.1;ENST00000475841.1;ENST00000488030.1	3'UTR;3'UTR;TSS1500;5'UTR	chr12:132601320-132601770	3					TRUE	EP400NL	EP400NL
cg00358023	0.243049	0.0629108	3.8634	0.00011182	0.0334855	0.022377	FALSE	FALSE	FALSE	chr7	157217482	-	II							S_Shore																chr7:157217442-157220099	6			TRUE
cg00359495	-0.86424	0.23622	-3.65862	0.000253573	0.0530072	-0.0441063	FALSE	FALSE	FALSE	chr5	50675623	-	II							N_Shelf	LOC642366	Body						CTD-2314G24.2;CTD-2314G24.2	ENST00000558403.1;ENST00000559112.1	TSS200;3'UTR	CTD-2314G24.2;CTD-2314G24.2	ENST00000558403.1;ENST00000559112.1	TSS200;3'UTR					chr5:50672510-50675756	6		LOC642366	CTD-2314G24.2
cg00360256	0.384796	0.105606	3.64368	0.000268764	0.0549203	0.0185507	FALSE	FALSE	FALSE	chr12	133065724	-	II	rs12832020	0.125571					N_Shore	FBRSL1	TSS1500						FBRSL1;FBRSL1	ENST00000434748.2;ENST00000261673.6	TSS1500;TSS1500	FBRSL1;FBRSL1	ENST00000434748.2;ENST00000261673.6	TSS1500;TSS1500	chr12:133065705-133066835	3					TRUE	FBRSL1	FBRSL1
cg00361399	0.353069	0.0979777	3.60356	0.000313887	0.0600106	0.0349	FALSE	FALSE	FALSE	chr3	40232987	-	II							OpenSea	MYRIP;MYRIP;MYRIP;MYRIP;MYRIP;MYRIP;EIF1B-AS1	Body;Body;Body;Body;Body;Body;Body					Unclassified	MYRIP	ENST00000459828.1	5'UTR	MYRIP;MYRIP	ENST00000459828.1;ENST00000458441.1	5'UTR;3'UTR					chr3:40232937-40233823	6		MYRIP;EIF1B-AS1	MYRIP
cg00365680	-0.408169	0.119176	-3.42491	0.000614996	0.0859113	-0.0271863	FALSE	FALSE	FALSE	chr7	42972339	+	II							S_Shore	MRPL32;PSMA2	Body;TSS1500					Promoter_Associated	RP11-111K18.1;PSMA2;PSMA2	ENST00000442788.1;ENST00000445517.1;ENST00000223321.4	TSS1500;TSS1500;TSS1500	PSMA2;RP11-111K18.1;PSMA2;RP11-111K18.1;PSMA2;PSMA2	ENST00000436986.1;ENST00000433579.1;ENST00000411875.1;ENST00000442788.1;ENST00000445517.1;ENST00000223321.4	TSS1500;TSS1500;TSS1500;TSS1500;TSS1500;TSS1500			chr7:42971296-42972811	6	chr7:42968238-42973602	6	TRUE	MRPL32;PSMA2	PSMA2;RP11-111K18.1
cg00367659	0.498453	0.0771041	6.46468	1.01514e-10	2.66601e-06	0.0102611	FALSE	FALSE	FALSE	chr17	33288544	-	II							Island	CCT6B;ZNF830	TSS200;TSS200	high-CpG:30312634-30312755				Unclassified	ZNF830;CCT6B;CCT6B;CCT6B	ENST00000361952.3;ENST00000421975.2;ENST00000436961.2;ENST00000314144.4	TSS200;TSS200;TSS200;TSS200	ZNF830;CCT6B;CCT6B;CCT6B	ENST00000361952.3;ENST00000421975.2;ENST00000436961.2;ENST00000314144.4	TSS200;TSS200;TSS200;TSS200	chr17:33288025-33288655	3					TRUE	CCT6B;ZNF830	ZNF830;CCT6B
cg00374252	-0.28523	0.0465854	-6.12273	9.19857e-10	1.44947e-05	-0.00386922	FALSE	FALSE	FALSE	chr1	54427182	+	II							OpenSea	LRRC42;LRRC42	Body;Body						LRRC42	ENST00000477905.1	TSS1500	LRRC42	ENST00000477905.1	TSS1500								LRRC42	LRRC42
cg00376294	-0.809073	0.186635	-4.33505	1.45727e-05	0.0102495	-0.0895689	FALSE	FALSE	FALSE	chr2	65594797	-	II							OpenSea	SPRED2;SPRED2	TSS1500;Body						SPRED2;SPRED2	ENST00000443619.2;ENST00000474228.1	TSS1500;TSS1500	SPRED2;SPRED2	ENST00000443619.2;ENST00000474228.1	TSS1500;TSS1500	chr2:65594660-65595015	3						SPRED2	SPRED2
cg00376464	-0.508001	0.136157	-3.73099	0.000190728	0.0456747	-0.0145402	FALSE	FALSE	FALSE	chr6	163273217	-	II	rs9456814	0.466203					OpenSea	PACRG;PACRG;PACRG	Body;Body;Body				TRUE		PACRG	ENST00000542669.1	5'UTR	PACRG	ENST00000542669.1	5'UTR							TRUE	PACRG	PACRG
cg00379377	0.332996	0.0904213	3.68272	0.000230761	0.0504887	0.0193524	FALSE	FALSE	FALSE	chr6	151518101	-	II							OpenSea						TRUE		RP1-297M16.2;RP1-292B18.4	ENST00000431947.1;ENST00000415477.1	3'UTR;3'UTR	RP1-297M16.2;RP1-292B18.4	ENST00000431947.1;ENST00000415477.1	3'UTR;3'UTR							TRUE		RP1-297M16.2;RP1-292B18.4
cg00389713	0.247837	0.0711311	3.48422	0.000493567	0.0767717	0.00189542	FALSE	FALSE	FALSE	chr6	43138877	+	II							Island	SRF	TSS200					Promoter_Associated	SRF;SRF	ENST00000265354.4;ENST00000457278.2	TSS200;TSS1500	SRF;SRF	ENST00000265354.4;ENST00000457278.2	TSS200;TSS1500	chr6:43138420-43139255	3					TRUE	SRF	SRF
cg00392007	-0.446432	0.0962091	-4.64022	3.48031e-06	0.00424466	-0.0242089	FALSE	FALSE	FALSE	chr22	42537346	+	II							N_Shore	CYP2D7;CYP2D7	Body;ExonBnd						RP4-669P10.16;CYP2D7P1;CYP2D7P1;CYP2D7P1	ENST00000428786.1;ENST00000535769.1;ENST00000435101.1;ENST00000435101.1	TSS1500;3'UTR;5'UTR;ExonBnd	RP4-669P10.16;CYP2D7P1;CYP2D7P1;CYP2D7P1	ENST00000428786.1;ENST00000535769.1;ENST00000435101.1;ENST00000435101.1	TSS1500;3'UTR;5'UTR;ExonBnd	chr22:42536845-42537375	3						CYP2D7	RP4-669P10.16;CYP2D7P1
cg00396687	0.317232	0.071606	4.43025	9.41249e-06	0.00771682	0.00532893	FALSE	FALSE	FALSE	chr15	44069062	-	II							Island	ELL3	1stExon					Promoter_Associated	SERF2;SERF2;ELL3;ELL3;RP11-296A16.1	ENST00000474290.1;ENST00000381359.1;ENST00000497465.1;ENST00000319359.3;ENST00000417761.2	TSS1500;TSS1500;TSS1500;1stExon;3'UTR	ELL3;SERF2;SERF2;ELL3;ELL3;ELL3;ELL3;ELL3;ELL3;ELL3;ELL3;RP11-296A16.1	ENST00000486851.1;ENST00000474290.1;ENST00000381359.1;ENST00000497465.1;ENST00000497700.1;ENST00000467869.1;ENST00000497530.1;ENST00000486851.1;ENST00000497700.1;ENST00000319359.3;ENST00000476335.1;ENST00000417761.2	3'UTR;TSS1500;TSS1500;TSS1500;3'UTR;TSS1500;TSS1500;1stExon;1stExon;1stExon;TSS1500;3'UTR	chr15:44068925-44069915	3					TRUE	ELL3	ELL3;SERF2;RP11-296A16.1
cg00397394	0.542259	0.13392	4.04913	5.14077e-05	0.0214719	0.0161203	FALSE	FALSE	FALSE	chr12	123305797	+	II							OpenSea	CCDC62;CCDC62	Body;Body														chr12:123305294-123305856	6	chr12:123305160-123305892	4		CCDC62
cg00401660	0.578769	0.0673078	8.59884	8.05286e-18	3.17232e-12	0.0176691	FALSE	FALSE	FALSE	chr3	194072333	-	II							OpenSea	CPN2;CPN2	TSS1500;TSS1500						CPN2;CPN2	ENST00000429275.1;ENST00000323830.3	TSS1500;TSS1500	CPN2;CPN2	ENST00000429275.1;ENST00000323830.3	TSS1500;TSS1500			chr3:194071690-194073814	6	chr3:194071662-194072552	6		CPN2	CPN2
cg00408117	0.328351	0.0780183	4.20865	2.56906e-05	0.0143757	0.00458611	FALSE	FALSE	FALSE	chr12	48745071	-	II	rs11168536	0.17032					Island	ZNF641;ZNF641;ZNF641	TSS1500;TSS1500;TSS200					Promoter_Associated	ZNF641;ZNF641;ZNF641;RP11-370I10.6	ENST00000544117.2;ENST00000301042.3;ENST00000448928.3;ENST00000548257.1	TSS1500;TSS1500;TSS200;5'UTR	ZNF641;ZNF641;ZNF641;ZNF641;ZNF641;ZNF641;ZNF641;ZNF641;RP11-370I10.6	ENST00000550342.1;ENST00000544117.2;ENST00000548932.1;ENST00000549125.1;ENST00000301042.3;ENST00000550181.1;ENST00000448928.3;ENST00000550181.1;ENST00000548257.1	TSS1500;TSS1500;TSS1500;TSS1500;TSS1500;1stExon;TSS200;5'UTR;5'UTR	chr12:48744845-48745275	3						ZNF641	ZNF641;RP11-370I10.6
cg00408210	0.2638	0.0764656	3.44993	0.000560742	0.0820113	0.0259105	FALSE	FALSE	FALSE	chr22	21401992	-	II							S_Shore	LRRC74B;LRRC74B;LRRC74B	Body;Body;Body						AC002472.13	ENST00000497328.1	5'UTR	AC002472.13;AC002472.13	ENST00000497328.1;ENST00000473769.1	5'UTR;5'UTR	chr22:21401545-21402015	3						LRRC74B	AC002472.13
cg00410787	-0.303295	0.0794112	-3.8193	0.000133833	0.0372231	-0.00437112	FALSE	FALSE	FALSE	chr16	28873086	-	II							N_Shore	SH2B1;SH2B1	ExonBnd;5'UTR						SH2B1;SH2B1;SH2B1	ENST00000337120.5;ENST00000322610.8;ENST00000322610.8	TSS1500;ExonBnd;5'UTR	SH2B1;SH2B1;SH2B1;SH2B1;SH2B1;SH2B1	ENST00000337120.5;ENST00000566209.1;ENST00000567536.1;ENST00000563591.1;ENST00000567536.1;ENST00000322610.8	TSS1500;TSS1500;ExonBnd;5'UTR;5'UTR;5'UTR					chr16:28873041-28877932	6		SH2B1	SH2B1
cg00414342	0.383553	0.0812453	4.72093	2.34774e-06	0.00322815	0.0176382	FALSE	FALSE	FALSE	chr11	38669184	+	II							OpenSea	LOC103312105;LOC103312105;LINC01493	TSS1500;TSS1500;TSS1500						RP11-277K23.1;RP11-277K23.1;RP11-64I17.1;RP11-64I17.1;RP11-64I17.1	ENST00000529017.1;ENST00000531882.1;ENST00000530102.1;ENST00000534756.1;ENST00000533575.1	TSS1500;TSS1500;TSS1500;TSS1500;5'UTR	RP11-277K23.1;RP11-277K23.1;RP11-64I17.1;RP11-64I17.1;RP11-64I17.1	ENST00000529017.1;ENST00000531882.1;ENST00000530102.1;ENST00000534756.1;ENST00000533575.1	TSS1500;TSS1500;TSS1500;TSS1500;5'UTR								LOC103312105;LINC01493	RP11-277K23.1;RP11-64I17.1
cg00414854	0.181858	0.05209	3.49124	0.000480787	0.0757239	0.0227531	FALSE	FALSE	FALSE	chr9	14331294	-	II							OpenSea	NFIB	Body						RP11-120J1.1	ENST00000416996.1	5'UTR	RP11-120J1.1	ENST00000416996.1	5'UTR					chr9:14330807-14331743	5		NFIB	RP11-120J1.1
cg00419855	-0.339234	0.0726003	-4.67263	2.97371e-06	0.00381288	-0.0032566	FALSE	FALSE	FALSE	chr1	161010454	-	I							S_Shore	USF1;USF1;USF1;USF1;USF1;USF1	Body;Body;Body;ExonBnd;ExonBnd;ExonBnd						USF1	ENST00000368020.1	ExonBnd	USF1;USF1;USF1;USF1	ENST00000473969.2;ENST00000496363.1;ENST00000472217.1;ENST00000368020.1	3'UTR;3'UTR;TSS200;ExonBnd					chr1:161007526-161010738	6		USF1	USF1
cg00420929	0.206657	0.0575549	3.59061	0.000329911	0.0618623	0.0348291	FALSE	FALSE	FALSE	chr19	18451112	-	II							N_Shore	PGPEP1	TSS1500					Promoter_Associated	PGPEP1;PGPEP1	ENST00000269919.3;ENST00000252813.5	TSS1500;TSS1500	PGPEP1;PGPEP1	ENST00000269919.3;ENST00000252813.5	TSS1500;TSS1500	chr19:18451100-18451735	3					TRUE	PGPEP1	PGPEP1
cg00421541	0.650697	0.126979	5.12445	2.98409e-07	0.000826925	0.0951482	FALSE	FALSE	FALSE	chr1	218334134	-	II							N_Shelf																				TRUE
cg00424946	0.338838	0.0936902	3.61658	0.000298522	0.0582317	0.0036115	FALSE	FALSE	FALSE	chr16	69221172	-	II							Island	SNTB2	1stExon						SNTB2;SNTB2;RP11-70O5.1	ENST00000524887.1;ENST00000336278.4;ENST00000567287.1	TSS1500;1stExon;5'UTR	SNTB2;SNTB2;SNTB2;SNTB2;SNTB2;RP11-70O5.1	ENST00000524887.1;ENST00000360496.5;ENST00000528525.1;ENST00000336278.4;ENST00000467311.1;ENST00000567287.1	TSS1500;TSS1500;TSS1500;1stExon;1stExon;5'UTR	chr16:69221105-69222535	3					TRUE	SNTB2	SNTB2;RP11-70O5.1
cg00425636	0.28301	0.0763162	3.70839	0.000208584	0.0476894	0.0289884	FALSE	FALSE	FALSE	chr18	43404545	+	II	rs112206787	0.018764					OpenSea	SIGLEC15	TSS1500						SIGLEC15	ENST00000389474.2	TSS1500	SIGLEC15	ENST00000389474.2	TSS1500							TRUE	SIGLEC15	SIGLEC15
cg00425678	0.345507	0.0952433	3.62763	0.000286035	0.057082	0.0283531	FALSE	FALSE	FALSE	chr13	81226644	+	II							N_Shelf																				TRUE
cg00442690	0.132794	0.0319144	4.16094	3.16943e-05	0.0162361	0.00163885	FALSE	FALSE	FALSE	chr17	42422665	-	I							OpenSea	GRN;GRN	1stExon;5'UTR					Promoter_Associated	GRN;GRN;GRN	ENST00000357351.4;ENST00000053867.2;ENST00000053867.2	TSS200;1stExon;5'UTR	GRN;GRN;GRN	ENST00000393566.2;ENST00000053867.2;ENST00000053867.2	TSS200;1stExon;5'UTR	chr17:42422385-42422695	3						GRN	GRN
cg00443133	0.497297	0.11168	4.45287	8.47305e-06	0.00726409	0.0244011	FALSE	FALSE	FALSE	chr5	125615555	+	II							OpenSea	LOC101927488;LOC101927488	Body;Body						RP11-114J13.1	ENST00000450613.2	TSS200	RP11-114J13.1	ENST00000450613.2	TSS200								LOC101927488	RP11-114J13.1
cg00443645	-0.353736	0.0925682	-3.82135	0.000132722	0.0370686	-0.00507185	FALSE	FALSE	FALSE	chr14	101034236	+	II							Island	BEGAIN;BEGAIN	Body;Body				TRUE		BEGAIN;BEGAIN	ENST00000355173.2;ENST00000554747.1	ExonBnd;3'UTR	BEGAIN;BEGAIN	ENST00000355173.2;ENST00000554747.1	ExonBnd;3'UTR	chr14:101034185-101034975	3					TRUE	BEGAIN	BEGAIN
cg00448659	-0.453886	0.101834	-4.4571	8.30778e-06	0.0072246	-0.0227958	FALSE	FALSE	FALSE	chr7	150709877	+	II							N_Shore	ATG9B;NOS3	3'UTR;Body					Promoter_Associated	NOS3;ATG9B	ENST00000477227.1;ENST00000494791.1	5'UTR;3'UTR	NOS3;NOS3;NOS3;NOS3;NOS3;NOS3;ATG9B;ATG9B;ATG9B	ENST00000468293.1;ENST00000477227.1;ENST00000486784.1;ENST00000475454.1;ENST00000468870.1;ENST00000468870.1;ENST00000472699.1;ENST00000494791.1;ENST00000377974.2	5'UTR;5'UTR;TSS1500;5'UTR;1stExon;5'UTR;TSS1500;3'UTR;3'UTR			chr7:150708876-150711725	6	chr7:150709148-150711678	6	TRUE	ATG9B;NOS3	NOS3;ATG9B
cg00455418	0.27377	0.078966	3.46693	0.000526442	0.0792456	0.00832169	FALSE	FALSE	FALSE	chr22	32340934	+	I							Island	C22orf24;C22orf24;YWHAH	Body;5'UTR;Body					Promoter_Associated	C22orf24;C22orf24;YWHAH	ENST00000486651.1;ENST00000248984.3;ENST00000471374.1	3'UTR;5'UTR;TSS200	C22orf24;C22orf24;YWHAH;YWHAH;YWHAH	ENST00000486651.1;ENST00000248984.3;ENST00000485296.1;ENST00000471374.1;ENST00000479649.1	3'UTR;5'UTR;TSS1500;TSS200;5'UTR	chr22:32339845-32341915	3						C22orf24;YWHAH	C22orf24;YWHAH
cg00455747	0.328259	0.0899924	3.64763	0.00026467	0.0543463	0.0284254	FALSE	FALSE	FALSE	chr18	8659509	+	II							Island																				TRUE
cg00458317	0.56697	0.159352	3.55798	0.000373718	0.0655337	0.0506896	FALSE	FALSE	FALSE	chr21	31655415	-	II	rs1557292	0.130256					OpenSea	KRTAP24-1	TSS200						KRTAP24-1	ENST00000340345.4	TSS200	KRTAP24-1	ENST00000340345.4	TSS200							TRUE	KRTAP24-1	KRTAP24-1
cg00460807	0.410325	0.102581	4.00002	6.33382e-05	0.0241659	0.0096389	FALSE	FALSE	FALSE	chr3	45731126	-	II							Island	SACM1L	Body					Promoter_Associated	RP11-697K23.1;SACM1L;SACM1L;SACM1L	ENST00000427644.1;ENST00000464524.1;ENST00000418611.1;ENST00000541314.1	TSS1500;5'UTR;5'UTR;5'UTR	RP11-697K23.1;SACM1L;RP11-697K23.1;SACM1L;SACM1L;SACM1L;SACM1L;SACM1L;SACM1L;SACM1L;SACM1L	ENST00000427644.1;ENST00000455997.1;ENST00000429798.1;ENST00000464524.1;ENST00000455997.1;ENST00000418611.1;ENST00000463237.1;ENST00000463347.1;ENST00000438671.1;ENST00000541314.1;ENST00000478586.1	TSS1500;1stExon;TSS1500;5'UTR;5'UTR;5'UTR;5'UTR;5'UTR;5'UTR;5'UTR;5'UTR	chr3:45729685-45731210	3					TRUE	SACM1L	RP11-697K23.1;SACM1L
cg00462240	0.447202	0.0981883	4.55454	5.25007e-06	0.00555572	0.0203804	FALSE	FALSE	FALSE	chr1	3342013	-	II							Island	PRDM16;PRDM16	Body;Body					Unclassified	PRDM16	ENST00000378389.5	5'UTR	PRDM16	ENST00000378389.5	5'UTR	chr1:3341865-3342135	3					TRUE	PRDM16	PRDM16
cg00463109	-0.346221	0.0666518	-5.19448	2.05296e-07	0.0006368	-0.0275997	FALSE	FALSE	FALSE	chr1	110722603	-	II							OpenSea	SLC6A17	Body						RP5-1028L10.2	ENST00000440688.1	TSS1500	RP5-1028L10.2	ENST00000440688.1	TSS1500								SLC6A17	RP5-1028L10.2
cg00463502	0.31428	0.0821383	3.82623	0.000130121	0.0366925	0.0376902	FALSE	FALSE	FALSE	chr17	48912548	+	II							OpenSea	WFIKKN2	TSS200				TRUE		WFIKKN2;WFIKKN2	ENST00000311378.4;ENST00000426127.1	TSS1500;5'UTR	WFIKKN2;WFIKKN2	ENST00000311378.4;ENST00000426127.1	TSS1500;5'UTR	chr17:48911840-48913395	3					TRUE	WFIKKN2	WFIKKN2
cg00464241	0.194484	0.0577378	3.3684	0.000756067	0.0959083	0.00183339	FALSE	FALSE	FALSE	chr5	130599641	-	I	rs189161501	0.1154					Island	CDC42SE2;CDC42SE2	TSS200;TSS200					Promoter_Associated	CDC42SE2;CDC42SE2;CDC42SE2;CDC42SE2;CDC42SE2	ENST00000395246.1;ENST00000504701.1;ENST00000503291.1;ENST00000360515.3;ENST00000505065.1	TSS200;TSS200;TSS200;TSS200;TSS200	CDC42SE2;CDC42SE2;CDC42SE2;CDC42SE2;CDC42SE2;CDC42SE2;CDC42SE2;CDC42SE2	ENST00000395246.1;ENST00000504701.1;ENST00000503291.1;ENST00000360515.3;ENST00000505065.1;ENST00000502840.1;ENST00000511432.1;ENST00000506419.1	TSS200;TSS200;TSS200;TSS200;TSS200;5'UTR;5'UTR;5'UTR	chr5:130599620-130600715	3						CDC42SE2	CDC42SE2
cg00468091	-0.671502	0.169366	-3.9648	7.34573e-05	0.02636	-0.0433205	FALSE	FALSE	FALSE	chr11	28111111	+	II							OpenSea	KIF18A	Body				TRUE					KIF18A;KIF18A	ENST00000531047.1;ENST00000533466.1	TSS1500;3'UTR	chr11:28111000-28111230	3					TRUE	KIF18A	KIF18A
cg00469547	0.606427	0.17869	3.39373	0.000689471	0.0913012	0.0142619	FALSE	FALSE	FALSE	chr2	129244034	+	II							Island																chr2:129243457-129244401	6	chr2:129243891-129244792	5	TRUE
cg00470766	0.300747	0.0793041	3.79233	0.000149242	0.0397247	0.00500429	FALSE	FALSE	FALSE	chr12	42984236	-	I							Island	PRICKLE1	TSS1500	high-CpG:41269751-41270528		CDMR		Unclassified_Cell_type_specific	PRICKLE1;PRICKLE1;PRICKLE1	ENST00000345127.3;ENST00000552200.1;ENST00000445766.2	TSS1500;TSS1500;TSS200	PRICKLE1;PRICKLE1;PRICKLE1	ENST00000345127.3;ENST00000552200.1;ENST00000445766.2	TSS1500;TSS1500;TSS200	chr12:42984020-42984870	3					TRUE	PRICKLE1	PRICKLE1
cg00473031	0.396775	0.072624	5.46341	4.67077e-08	0.000237418	0.00491616	FALSE	FALSE	FALSE	chr19	1752325	-	II							N_Shore	ONECUT3	TSS1500					Unclassified_Cell_type_specific	ONECUT3	ENST00000382349.4	TSS200	ONECUT3	ENST00000382349.4	TSS200	chr19:1752125-1752895	3					TRUE	ONECUT3	ONECUT3
cg00473167	0.266533	0.0766218	3.47856	0.000504116	0.0775289	0.00599613	FALSE	FALSE	FALSE	chr3	191046872	+	II	rs115064906	0.016942					N_Shore	CCDC50;CCDC50;UTS2D	TSS200;TSS200;5'UTR					Promoter_Associated	UTS2D;CCDC50;CCDC50;CCDC50;UTS2D	ENST00000490825.1;ENST00000392456.3;ENST00000392455.3;ENST00000392455.3;ENST00000340524.5	3'UTR;TSS200;5'UTR;1stExon;5'UTR	UTS2D;UTS2D;UTS2D;CCDC50;CCDC50;CCDC50;UTS2D;UTS2D	ENST00000490825.1;ENST00000464814.1;ENST00000464814.1;ENST00000392456.3;ENST00000392455.3;ENST00000392455.3;ENST00000432514.1;ENST00000340524.5	3'UTR;3'UTR;1stExon;TSS200;5'UTR;1stExon;5'UTR;5'UTR	chr3:191046080-191048535	3					TRUE	CCDC50;UTS2D	UTS2D;CCDC50
cg00475322	0.655704	0.168255	3.89709	9.73537e-05	0.0310539	0.109689	FALSE	FALSE	FALSE	chr7	917719	-	II							Island	C7orf20	Body									GET4;GET4	ENST00000412734.1;ENST00000412734.1	5'UTR;1stExon	chr7:917125-918010	3					TRUE	C7orf20	GET4
cg00478851	0.553572	0.152659	3.6262	0.000287621	0.057213	0.0317788	FALSE	FALSE	FALSE	chr11	7534329	-	II							N_Shore	PPFIBP2	TSS1500						PPFIBP2;PPFIBP2;CTD-2516F10.2	ENST00000299492.4;ENST00000537211.1;ENST00000530201.1	TSS1500;TSS1500;TSS1500	PPFIBP2;PPFIBP2;PPFIBP2;CTD-2516F10.2;PPFIBP2	ENST00000528947.1;ENST00000299492.4;ENST00000537211.1;ENST00000530201.1;ENST00000526873.1	TSS1500;TSS1500;TSS1500;TSS1500;TSS200	chr11:7533800-7534375	3					TRUE	PPFIBP2	PPFIBP2;CTD-2516F10.2
cg00479731	-0.324371	0.087809	-3.69405	0.000220712	0.0492617	-0.00484881	FALSE	FALSE	FALSE	chr12	15125335	-	II			rs2233615	0.019851	rs2233615	0.019851	OpenSea	PDE6H	TSS1500						PDE6H	ENST00000266395.2	TSS1500	PDE6H	ENST00000266395.2	TSS1500								PDE6H	PDE6H
cg00491021	-0.568546	0.163473	-3.47791	0.000505332	0.0776098	-0.017085	FALSE	FALSE	FALSE	chr8	42064880	+	II							OpenSea	PLAT;PLAT	5'UTR;5'UTR				TRUE		PLAT;PLAT;PLAT	ENST00000429089.2;ENST00000270189.6;ENST00000220809.4	5'UTR;5'UTR;5'UTR	PLAT;PLAT;PLAT	ENST00000429089.2;ENST00000270189.6;ENST00000220809.4	5'UTR;5'UTR;5'UTR	chr8:42064725-42064930	3					TRUE	PLAT	PLAT
cg00496676	0.376695	0.105717	3.56324	0.000366306	0.0649276	0.00848758	FALSE	FALSE	FALSE	chr9	129278542	+	II							S_Shore						TRUE		RP11-205K6.1	ENST00000454034.1	TSS200	RP11-205K6.1	ENST00000454034.1	TSS200	chr9:129278345-129278835	3							RP11-205K6.1
cg00500221	0.522761	0.146895	3.55874	0.000372637	0.0654679	0.0131635	FALSE	FALSE	FALSE	chr1	2915875	+	II	rs72629460	0.129918					N_Shelf																				TRUE
cg00505570	0.547277	0.153847	3.55727	0.000374724	0.0656517	0.0210703	FALSE	FALSE	FALSE	chr10	118895568	-	II							N_Shore	VAX1;VAX1	Body;Body			RDMR		Unclassified							chr10:118892125-118896015	3					TRUE	VAX1
cg00510991	-0.403321	0.119455	-3.37634	0.000734568	0.0943201	-0.0159697	FALSE	FALSE	FALSE	chr19	19656163	+	II							Island	CILP2	Body														chr19:19650315-19659585	6			TRUE	CILP2
cg00519483	-0.335187	0.080647	-4.15622	3.23554e-05	0.016383	-0.00644342	FALSE	FALSE	FALSE	chr6	15517209	-	II							N_Shore	JARID2	Body												chr6:15517065-15517375	3					TRUE	JARID2
cg00520135	-0.543275	0.120221	-4.51896	6.21439e-06	0.0061202	-0.0720683	FALSE	FALSE	FALSE	chr15	63333846	-	II							N_Shore	TPM1;TPM1;TPM1;TPM1;TPM1;TPM1	TSS1500;TSS1500;TSS1500;TSS1500;TSS1500;TSS1500			RDMR			TPM1;TPM1;TPM1;TPM1;TPM1;TPM1	ENST00000288398.6;ENST00000358278.3;ENST00000560445.1;ENST00000403994.3;ENST00000357980.4;ENST00000559556.1	TSS1500;TSS1500;TSS1500;TSS1500;TSS1500;TSS1500	TPM1;TPM1;TPM1;TPM1;TPM1;TPM1;TPM1;TPM1;TPM1	ENST00000288398.6;ENST00000560975.1;ENST00000358278.3;ENST00000560445.1;ENST00000403994.3;ENST00000561425.1;ENST00000558347.1;ENST00000559556.1;ENST00000560970.1	TSS1500;TSS1500;TSS1500;TSS1500;TSS1500;TSS1500;TSS1500;TSS1500;TSS1500	chr15:63333165-63333955	3					TRUE	TPM1	TPM1
cg00520540	0.13445	0.0319557	4.20739	2.58342e-05	0.0143947	0.00252123	FALSE	FALSE	FALSE	chr10	14880887	-	I							Island	CDNF;HSPA14	TSS1500;Body	high-CpG:14920891-14920894					CDNF;HSPA14;HSPA14;CDNF	ENST00000378441.2;ENST00000494337.1;ENST00000309584.5;ENST00000378442.1	TSS1500;5'UTR;5'UTR;TSS1500	CDNF;HSPA14;CDNF;HSPA14;HSPA14;HSPA14;HSPA14;CDNF	ENST00000378441.2;ENST00000493863.1;ENST00000465530.1;ENST00000494337.1;ENST00000309584.5;ENST00000493178.1;ENST00000481379.1;ENST00000378442.1	TSS1500;5'UTR;TSS1500;5'UTR;5'UTR;5'UTR;5'UTR;TSS1500	chr10:14880445-14881230	3					TRUE	CDNF;HSPA14	CDNF;HSPA14
cg00521887	0.260761	0.074931	3.48001	0.000501399	0.0773829	0.0056898	FALSE	FALSE	FALSE	chr18	39535162	+	II							OpenSea	PIK3C3	TSS200					Unclassified	PIK3C3;PIK3C3	ENST00000262039.2;ENST00000398870.2	TSS200;TSS200	PIK3C3;PIK3C3	ENST00000262039.2;ENST00000398870.2	TSS200;TSS200	chr18:39534960-39535275	3					TRUE	PIK3C3	PIK3C3
cg00526791	0.22013	0.0637232	3.45447	0.00055137	0.0814418	0.00235922	FALSE	FALSE	FALSE	chr6	30034717	+	II							OpenSea	PPP1R11	TSS1500					Promoter_Associated	PPP1R11;PPP1R11;PPP1R11;PPP1R11;PPP1R11;PPP1R11;PPP1R11	ENST00000376769.2;ENST00000376765.2;ENST00000376763.1;ENST00000376758.1;ENST00000376773.1;ENST00000376773.1;ENST00000376772.3	TSS1500;TSS1500;TSS1500;TSS1500;1stExon;5'UTR;TSS200	PPP1R11;PPP1R11;PPP1R11;PPP1R11;PPP1R11;PPP1R11;PPP1R11	ENST00000376769.2;ENST00000376765.2;ENST00000376763.1;ENST00000376758.1;ENST00000376773.1;ENST00000376773.1;ENST00000376772.3	TSS1500;TSS1500;TSS1500;TSS1500;1stExon;5'UTR;TSS200	chr6:30034660-30035075	3					TRUE	PPP1R11	PPP1R11
cg00528151	0.423879	0.11764	3.60319	0.00031433	0.0600662	0.0339039	FALSE	FALSE	FALSE	chr21	22808904	-	II							OpenSea	NCAM2	Body																chr21:22808193-22809018	5		NCAM2
cg00529909	0.389327	0.0897067	4.34	1.42485e-05	0.0101318	0.0367582	FALSE	FALSE	FALSE	chr19	5108734	+	II							N_Shore	KDM4B	Body					Unclassified_Cell_type_specific									chr19:5105743-5110112	6			TRUE	KDM4B
cg00532474	-0.504581	0.130731	-3.85967	0.000113539	0.0337438	-0.0802238	FALSE	FALSE	FALSE	chr18	43652594	-	I							S_Shore	PSTPIP2	TSS1500					Promoter_Associated	PSTPIP2;PSTPIP2	ENST00000360076.3;ENST00000409746.3	TSS1500;TSS1500	PSTPIP2;PSTPIP2;PSTPIP2	ENST00000360076.3;ENST00000409746.3;ENST00000469996.1	TSS1500;TSS1500;TSS1500			chr18:43650453-43652863	6	chr18:43650656-43652976	6	TRUE	PSTPIP2	PSTPIP2
cg00533295	-0.270107	0.0798445	-3.38291	0.000717213	0.0930762	-0.00367879	FALSE	FALSE	FALSE	chr10	124921383	+	II	rs10902884	0.077239					OpenSea	BUB3;BUB3	Body;Body						BUB3	ENST00000481952.1	TSS1500	BUB3	ENST00000481952.1	TSS1500								BUB3	BUB3
cg00537351	0.496694	0.121604	4.08453	4.41659e-05	0.0196706	0.0314179	FALSE	FALSE	FALSE	chr5	14339109	-	II							OpenSea	TRIO	Body				TRUE					TRIO	ENST00000515144.1	5'UTR							TRUE	TRIO	TRIO
cg00541104	0.723155	0.192182	3.76286	0.000167978	0.0423781	0.11559	FALSE	FALSE	FALSE	chr7	158359935	+	II							N_Shore	PTPRN2;PTPRN2;PTPRN2	Body;Body;Body												chr7:158359825-158360295	3					TRUE	PTPRN2
cg00541720	0.322369	0.0803244	4.01334	5.98653e-05	0.0232921	0.00349509	FALSE	FALSE	FALSE	chr9	102585897	+	II							Island	NR4A3;NR4A3;NR4A3	5'UTR;5'UTR;5'UTR		chr9:102585833-102585833				NR4A3;NR4A3	ENST00000338488.4;ENST00000395096.1	5'UTR;5'UTR	NR4A3;NR4A3	ENST00000338488.4;ENST00000395096.1	5'UTR;5'UTR	chr9:102583960-102586675	3						NR4A3	NR4A3
cg00544901	0.382331	0.0788947	4.84609	1.2592e-06	0.00214275	0.00533158	FALSE	FALSE	FALSE	chr19	49999417	+	I							Island	RPS11	TSS1500					Promoter_Associated	RPS11	ENST00000270625.1	TSS1500	RPS11	ENST00000270625.1	TSS1500	chr19:49999205-49999695	3					TRUE	RPS11	RPS11
cg00550725	0.373431	0.100062	3.73201	0.00018996	0.0455645	0.00537098	FALSE	FALSE	FALSE	chr8	87521180	-	II							S_Shore	FAM82B	TSS200					Unclassified	FAM82B;FAM82B;FAM82B;FAM82B;CPNE3;FAM82B	ENST00000406452.3;ENST00000518772.1;ENST00000430676.2;ENST00000519966.1;ENST00000198765.4;ENST00000523911.1	TSS200;TSS1500;TSS1500;TSS1500;5'UTR;5'UTR	FAM82B;FAM82B;FAM82B;FAM82B;FAM82B;FAM82B;FAM82B;CPNE3;FAM82B;FAM82B	ENST00000524172.1;ENST00000521045.1;ENST00000406452.3;ENST00000518772.1;ENST00000430676.2;ENST00000519966.1;ENST00000522804.1;ENST00000198765.4;ENST00000523911.1;ENST00000523370.1	TSS1500;TSS1500;TSS200;TSS1500;TSS1500;TSS1500;TSS1500;5'UTR;5'UTR;5'UTR			chr8:87520092-87521382	6	chr8:87518567-87523273	6	TRUE	FAM82B	FAM82B;CPNE3
cg00555112	0.34909	0.103618	3.369	0.000754422	0.0958333	0.0130016	FALSE	FALSE	FALSE	chr16	57150727	-	II							OpenSea	CPNE2	Body														chr16:57150508-57151926	6				CPNE2
cg00555385	-0.12785	0.0329083	-3.88504	0.000102314	0.0320956	-0.00302058	FALSE	FALSE	FALSE	chr9	135230519	-	I	rs60064758	0.022589					Island	SETX	TSS200					Promoter_Associated	SETX	ENST00000224140.5	TSS200	SETX	ENST00000224140.5	TSS200	chr9:135229905-135230895	3						SETX	SETX
cg00556715	0.539601	0.1182	4.56517	4.99088e-06	0.00540879	0.0153406	FALSE	FALSE	FALSE	chr15	86262156	+	II							OpenSea	AKAP13;AKAP13;AKAP13	Body;Body;Body						AKAP13;AKAP13	ENST00000560579.1;ENST00000452008.1	5'UTR;3'UTR	AKAP13;AKAP13;AKAP13;AKAP13;AKAP13;AKAP13	ENST00000559820.1;ENST00000558644.1;ENST00000558009.1;ENST00000560676.1;ENST00000560579.1;ENST00000452008.1	5'UTR;5'UTR;TSS1500;5'UTR;5'UTR;3'UTR			chr15:86261507-86262409	6	chr15:86261400-86262403	4		AKAP13	AKAP13
cg00563138	-0.266306	0.0720326	-3.69702	0.000218141	0.0489095	-0.00349828	FALSE	FALSE	FALSE	chr12	113745775	+	II							OpenSea	SLC8B1	Body						SLC24A6;SLC24A6;SLC24A6;SLC24A6	ENST00000550047.1;ENST00000549069.1;ENST00000550047.1;ENST00000553238.1	5'UTR;TSS1500;1stExon;3'UTR	SLC24A6;SLC24A6;SLC24A6;SLC24A6;SLC24A6	ENST00000550047.1;ENST00000549069.1;ENST00000550047.1;ENST00000552565.1;ENST00000553238.1	5'UTR;TSS1500;1stExon;3'UTR;3'UTR								SLC8B1	SLC24A6
cg00574196	0.560035	0.140393	3.98905	6.63384e-05	0.0247302	0.0655633	FALSE	FALSE	FALSE	chr1	22137992	+	II	rs79499685	0.015191					N_Shelf	LDLRAD2	TSS1500						LDLRAD2;LDLRAD2	ENST00000344642.2;ENST00000543870.1	TSS1500;TSS1500	LDLRAD2;LDLRAD2	ENST00000344642.2;ENST00000543870.1	TSS1500;TSS1500					chr1:22137880-22140468	4	TRUE	LDLRAD2	LDLRAD2
cg00577361	0.138939	0.0350593	3.96297	7.40235e-05	0.0264736	0.00239464	FALSE	FALSE	FALSE	chr1	21112950	-	I							Island	HP1BP3	5'UTR					Promoter_Associated	HP1BP3;HP1BP3;HP1BP3;HP1BP3	ENST00000375004.1;ENST00000375000.1;ENST00000312239.5;ENST00000375004.1	5'UTR;5'UTR;5'UTR;1stExon	HP1BP3;HP1BP3;HP1BP3;HP1BP3;HP1BP3;HP1BP3;HP1BP3;HP1BP3;HP1BP3;HP1BP3;HP1BP3;HP1BP3;HP1BP3	ENST00000375004.1;ENST00000419490.1;ENST00000443615.1;ENST00000424732.1;ENST00000437575.1;ENST00000375000.1;ENST00000414993.1;ENST00000312239.5;ENST00000438032.1;ENST00000375004.1;ENST00000443615.1;ENST00000419490.1;ENST00000417710.1	5'UTR;5'UTR;5'UTR;5'UTR;5'UTR;5'UTR;5'UTR;5'UTR;5'UTR;1stExon;1stExon;1stExon;TSS200	chr1:21112500-21113055	3					TRUE	HP1BP3	HP1BP3
cg00577569	0.283521	0.0796481	3.55968	0.00037131	0.0653881	0.00617902	FALSE	FALSE	FALSE	chr7	66093764	+	I	rs139497775	0.033					Island	KCTD7;KCTD7	TSS200;TSS200					Promoter_Associated	KCTD7;KCTD7	ENST00000275532.3;ENST00000443322.1	TSS200;TSS200	KCTD7;KCTD7;KCTD7	ENST00000275532.3;ENST00000443322.1;ENST00000449064.1	TSS200;TSS200;TSS200	chr7:66093020-66094135	3					TRUE	KCTD7	KCTD7
cg00578363	-0.268735	0.0802463	-3.34887	0.000811407	0.0997345	-0.00337506	FALSE	FALSE	FALSE	chr1	53925053	-	II							N_Shore	DMRTB1	TSS200						DMRTB1;DMRTB1;DMRTB1	ENST00000431335.2;ENST00000463126.1;ENST00000371445.3	TSS1500;TSS1500;TSS200	DMRTB1;DMRTB1;DMRTB1	ENST00000431335.2;ENST00000463126.1;ENST00000371445.3	TSS1500;TSS1500;TSS200			chr1:53924889-53928148	6			TRUE	DMRTB1	DMRTB1
cg00579717	-0.248954	0.0731801	-3.40194	0.000669098	0.0897506	-0.00647083	FALSE	FALSE	FALSE	chr5	170289638	-	I	rs114888273	0.031277					Island	RANBP17	Body		chr5:170289548-170289548				RANBP17	ENST00000545246.1	5'UTR	RANBP17;RANBP17;RANBP17;RANBP17	ENST00000519944.1;ENST00000443155.1;ENST00000545246.1;ENST00000519130.1	TSS1500;5'UTR;5'UTR;5'UTR	chr5:170288625-170290035	3					TRUE	RANBP17	RANBP17
cg00581918	-0.469817	0.118094	-3.97832	6.94027e-05	0.0254529	-0.00689887	FALSE	FALSE	FALSE	chr12	123522519	-	II							OpenSea	PITPNM2;PITPNM2	5'UTR;5'UTR						PITPNM2;PITPNM2;PITPNM2	ENST00000546049.1;ENST00000320201.4;ENST00000280562.5	3'UTR;5'UTR;5'UTR	PITPNM2;PITPNM2;PITPNM2;PITPNM2;PITPNM2;PITPNM2;PITPNM2	ENST00000546049.1;ENST00000451868.2;ENST00000535289.1;ENST00000541244.1;ENST00000320201.4;ENST00000280562.5;ENST00000542210.1	3'UTR;3'UTR;3'UTR;5'UTR;5'UTR;5'UTR;5'UTR			chr12:123522290-123523103	6				PITPNM2	PITPNM2
cg00582542	0.527456	0.157413	3.35078	0.000805837	0.0993271	0.04882	FALSE	FALSE	FALSE	chr12	45564138	-	II	rs61226604	0.01234					OpenSea							Unclassified											chr12:45563897-45564988	6
cg00584174	-0.384511	0.113895	-3.37601	0.000735453	0.0943875	-0.0230888	FALSE	FALSE	FALSE	chr11	63257403	+	II							N_Shore	HRASLS5;HRASLS5;HRASLS5	Body;Body;Body				TRUE					HRASLS5	ENST00000538712.1	5'UTR	chr11:63257325-63257655	3					TRUE	HRASLS5	HRASLS5
cg00591994	0.495075	0.132116	3.74728	0.000178762	0.0439307	0.0834583	FALSE	FALSE	FALSE	chr12	11708469	-	II							OpenSea	LINC01252	Body				TRUE		RP11-434C1.1;RP11-434C1.2;RP11-434C1.1	ENST00000541162.1;ENST00000536492.1;ENST00000499291.2	TSS1500;3'UTR;5'UTR	RP11-434C1.1;RP11-434C1.1;RP11-434C1.2;RP11-434C1.1	ENST00000541162.1;ENST00000545239.1;ENST00000536492.1;ENST00000499291.2	TSS1500;TSS200;3'UTR;5'UTR			chr12:11708304-11709356	6	chr12:11706482-11710411	6		LINC01252	RP11-434C1.1;RP11-434C1.2
cg00594866	0.306692	0.0906282	3.38407	0.000714194	0.092854	0.00740435	FALSE	FALSE	FALSE	chr2	237478577	+	I							S_Shore	CXCR7	5'UTR			RDMR		Unclassified	CXCR7	ENST00000272928.3	5'UTR	CXCR7;CXCR7	ENST00000447924.1;ENST00000272928.3	5'UTR;5'UTR	chr2:237478120-237478595	3					TRUE	CXCR7	CXCR7
cg00595197	-0.479835	0.138629	-3.46129	0.00053759	0.0802641	-0.0319327	FALSE	FALSE	FALSE	chr16	731220	-	II							Island	STUB1	Body						LA16c-313D11.9;LA16c-313D11.9;LA16c-313D11.10;LA16c-313D11.11;STUB1;STUB1;MSLN	ENST00000571933.1;ENST00000567091.1;ENST00000567405.1;ENST00000565813.1;ENST00000566181.2;ENST00000564370.1;ENST00000446427.2	TSS1500;TSS1500;TSS1500;TSS1500;TSS200;1stExon;5'UTR	LA16c-313D11.9;LA16c-313D11.9;STUB1;LA16c-313D11.10;STUB1;STUB1;STUB1;STUB1;LA16c-313D11.11;STUB1;STUB1;STUB1;STUB1;MSLN	ENST00000571933.1;ENST00000567091.1;ENST00000564316.1;ENST00000567405.1;ENST00000569248.1;ENST00000569248.1;ENST00000563505.1;ENST00000567790.1;ENST00000565813.1;ENST00000566181.2;ENST00000564370.1;ENST00000566408.1;ENST00000567173.1;ENST00000446427.2	TSS1500;TSS1500;TSS1500;TSS1500;1stExon;5'UTR;5'UTR;5'UTR;TSS1500;TSS200;1stExon;TSS200;ExonBnd;5'UTR	chr16:730900-731395	3					TRUE	STUB1	LA16c-313D11.9;STUB1;LA16c-313D11.10;LA16c-313D11.11;MSLN
cg00600477	1.05125	0.26799	3.92272	8.75534e-05	0.0292417	0.166228	FALSE	FALSE	FALSE	chr8	144715010	-	II	rs74803510	0.015204					N_Shelf							Unclassified_Cell_type_specific	RP11-661A12.12	ENST00000524808.1	3'UTR	RP11-661A12.12	ENST00000524808.1	3'UTR	chr8:144714700-144715090	3					TRUE		RP11-661A12.12
cg00601174	0.349974	0.0941025	3.71908	0.000199953	0.0468894	0.0319557	FALSE	FALSE	FALSE	chr5	127980696	-	II							OpenSea								FBN2	ENST00000508053.1	5'UTR	FBN2;SLC27A6	ENST00000508053.1;ENST00000508645.1	5'UTR;5'UTR	chr5:127980525-127980895	3							FBN2;SLC27A6
cg00611675	0.220471	0.0640947	3.43977	0.000582215	0.0836608	0.0143168	FALSE	FALSE	FALSE	chr8	128748464	+	I	rs4645948	0.059817					Island	MYC;MYC	1stExon;5'UTR	high-CpG:128817494-128817687				Unclassified	MYC;MYC;MYC;MYC;MYC;MYC	ENST00000259523.6;ENST00000259523.6;ENST00000524013.1;ENST00000454617.3;ENST00000377970.2;ENST00000377970.2	1stExon;5'UTR;TSS200;TSS200;5'UTR;1stExon	MYC;MYC;MYC;MYC;MYC;MYC;MYC	ENST00000259523.6;ENST00000259523.6;ENST00000517291.1;ENST00000524013.1;ENST00000520751.1;ENST00000377970.2;ENST00000377970.2	1stExon;5'UTR;5'UTR;TSS200;TSS200;5'UTR;1stExon	chr8:128747040-128748855	3					TRUE	MYC	MYC
cg00613753	0.310257	0.0769872	4.02998	5.57806e-05	0.0224569	0.0060709	FALSE	FALSE	FALSE	chr10	6622433	+	II							Island	PRKCQ	TSS200			DMR		Promoter_Associated	PRKCQ;PRKCQ;RP11-5N23.2;RP11-5N23.2;PRKCQ	ENST00000397176.2;ENST00000263125.5;ENST00000445427.1;ENST00000445427.1;ENST00000539722.1	TSS200;TSS200;1stExon;5'UTR;TSS1500	PRKCQ;PRKCQ;RP11-5N23.2;RP11-5N23.2;RP11-5N23.2;RP11-5N23.2;PRKCQ	ENST00000397176.2;ENST00000263125.5;ENST00000445427.1;ENST00000445427.1;ENST00000455810.1;ENST00000455810.1;ENST00000539722.1	TSS200;TSS200;1stExon;5'UTR;1stExon;5'UTR;TSS1500	chr10:6622220-6623050	3					TRUE	PRKCQ	PRKCQ;RP11-5N23.2
cg00613788	-0.301441	0.0888662	-3.39207	0.000693656	0.091523	-0.00468325	FALSE	FALSE	FALSE	chr2	101175596	-	II							N_Shelf
cg00613914	-0.261041	0.0723427	-3.6084	0.00030809	0.0593924	-0.00700364	FALSE	FALSE	FALSE	chr10	73569753	+	I	rs11000010	0.027231					S_Shelf	CDH23	Body									CDH23	ENST00000475158.1	5'UTR					chr10:73569242-73570600	4	TRUE	CDH23	CDH23
cg00615134	0.267549	0.0752024	3.55772	0.000374094	0.0655705	0.0372343	FALSE	FALSE	FALSE	chr17	44925137	+	II							N_Shelf														chr17:44924720-44925155	3
cg00617639	-0.419589	0.0857374	-4.89389	9.88625e-07	0.00181565	-0.0105513	FALSE	FALSE	FALSE	chr15	66009386	-	II							OpenSea	DENND4A;DENND4A	Body;Body									DENND4A	ENST00000568515.1	3'UTR								DENND4A	DENND4A
cg00625425	0.318882	0.0826995	3.85592	0.000115297	0.0340351	0.0341454	FALSE	FALSE	FALSE	chr1	62785512	-	II							S_Shore	KANK4	TSS1500						KANK4;KANK4	ENST00000354381.3;ENST00000371153.4	TSS1500;TSS1500	KANK4;KANK4	ENST00000354381.3;ENST00000371153.4	TSS1500;TSS1500			chr1:62782988-62785531	6	chr1:62784637-62785574	6	TRUE	KANK4	KANK4
cg00628193	0.207809	0.0612521	3.39269	0.000692103	0.091461	0.0290045	FALSE	FALSE	FALSE	chr10	102382822	+	II							OpenSea														chr10:102382705-102382855	3
cg00628382	0.203992	0.0529176	3.85491	0.000115774	0.0340993	0.0267335	FALSE	FALSE	FALSE	chr3	176820549	-	II							OpenSea	TBL1XR1	5'UTR				TRUE		TBL1XR1;TBL1XR1;TBL1XR1	ENST00000536758.1;ENST00000430069.1;ENST00000457928.2	5'UTR;5'UTR;5'UTR	TBL1XR1;TBL1XR1;TBL1XR1;TBL1XR1;TBL1XR1;TBL1XR1;TBL1XR1;TBL1XR1;TBL1XR1;TBL1XR1;TBL1XR1;TBL1XR1;TBL1XR1;TBL1XR1;TBL1XR1	ENST00000424913.1;ENST00000428970.1;ENST00000536758.1;ENST00000431421.1;ENST00000437738.1;ENST00000443315.1;ENST00000430069.1;ENST00000450267.1;ENST00000431674.1;ENST00000422066.1;ENST00000413084.1;ENST00000427349.1;ENST00000352800.5;ENST00000457928.2;ENST00000422442.1	5'UTR;5'UTR;5'UTR;5'UTR;5'UTR;5'UTR;5'UTR;5'UTR;5'UTR;5'UTR;5'UTR;5'UTR;5'UTR;5'UTR;5'UTR	chr3:176820360-176820695	3					TRUE	TBL1XR1	TBL1XR1
cg00630164	0.117048	0.0349356	3.35039	0.000806968	0.0994198	0.00272335	FALSE	FALSE	FALSE	chr1	41250062	+	I							Island	KCNQ4;KCNQ4	1stExon;1stExon						KCNQ4;KCNQ4	ENST00000347132.5;ENST00000509682.2	1stExon;1stExon	KCNQ4;KCNQ4	ENST00000347132.5;ENST00000509682.2	1stExon;1stExon	chr1:41249865-41251095	3					TRUE	KCNQ4	KCNQ4
cg00634187	0.323653	0.0936361	3.4565	0.000547239	0.0811206	0.00486933	FALSE	FALSE	FALSE	chr19	51412739	-	II							S_Shore	KLK4;KLK4;KLK4	Body;Body;5'UTR				TRUE		KLK4	ENST00000431178.2	TSS200	KLK4	ENST00000431178.2	TSS200	chr19:51412405-51413675	3						KLK4	KLK4
cg00647258	0.239499	0.0575833	4.15917	3.19401e-05	0.0162985	0.00187632	FALSE	FALSE	FALSE	chr22	19435555	+	II							Island	C22orf39;C22orf39;C22orf39;C22orf39	1stExon;5'UTR;5'UTR;1stExon					Promoter_Associated	C22orf39;C22orf39;C22orf39;HIRA;AC000068.5;C22orf39;AC000068.5;HIRA	ENST00000542103.1;ENST00000399562.3;ENST00000542103.1;ENST00000546308.1;ENST00000431090.1;ENST00000399568.1;ENST00000431090.1;ENST00000541063.1	1stExon;5'UTR;5'UTR;TSS1500;1stExon;TSS1500;5'UTR;TSS1500	HIRA;C22orf39;C22orf39;C22orf39;HIRA;AC000068.5;C22orf39;AC000068.5;HIRA	ENST00000452818.1;ENST00000542103.1;ENST00000399562.3;ENST00000542103.1;ENST00000546308.1;ENST00000431090.1;ENST00000399568.1;ENST00000431090.1;ENST00000541063.1	TSS1500;1stExon;5'UTR;5'UTR;TSS1500;1stExon;TSS1500;5'UTR;TSS1500	chr22:19435160-19435915	3					TRUE	C22orf39	HIRA;C22orf39;AC000068.5
cg00647317	0.284784	0.0821176	3.468	0.00052434	0.0790787	0.0289364	FALSE	FALSE	FALSE	chr7	50633725	-	II							OpenSea	DDC	TSS1500						DDC	ENST00000444124.2	TSS1500	DDC	ENST00000444124.2	TSS1500	chr7:50633705-50634035	3					TRUE	DDC	DDC
cg00672333	0.154895	0.0460282	3.36522	0.000764821	0.0966143	0.00345179	FALSE	FALSE	FALSE	chr17	36728456	+	I							N_Shore	SRCIN1	Body					Unclassified_Cell_type_specific	SRCIN1	ENST00000398579.3	5'UTR	SRCIN1	ENST00000398579.3	5'UTR	chr17:36726865-36728615	3					TRUE	SRCIN1	SRCIN1
cg00674848	-0.521951	0.151222	-3.45155	0.000557384	0.0817886	-0.00761562	FALSE	FALSE	FALSE	chr16	3911503	-	II							OpenSea	CREBBP;CREBBP	Body;Body						CREBBP	ENST00000323508.4	5'UTR	CREBBP	ENST00000323508.4	5'UTR					chr16:3911426-3912470	4		CREBBP	CREBBP
cg00675133	0.215024	0.0536093	4.01095	6.04758e-05	0.0234601	0.00559409	FALSE	FALSE	FALSE	chr3	48754898	+	II							Island	IP6K2;IP6K2;IP6K2;IP6K2;IP6K2;IP6K2;IP6K2;IP6K2	TSS200;TSS200;TSS200;TSS200;TSS200;TSS200;TSS200;TSS200					Promoter_Associated	IP6K2;IP6K2;IP6K2;IP6K2;IP6K2;IP6K2;IP6K2;IP6K2	ENST00000432678.2;ENST00000436134.1;ENST00000449610.1;ENST00000417896.1;ENST00000413298.1;ENST00000446860.1;ENST00000340879.4;ENST00000328631.5	TSS200;TSS1500;TSS1500;TSS1500;TSS1500;TSS1500;TSS1500;TSS1500	IP6K2;IP6K2;IP6K2;IP6K2;IP6K2;IP6K2;IP6K2;IP6K2;IP6K2;IP6K2;IP6K2;IP6K2;IP6K2;IP6K2	ENST00000432678.2;ENST00000413654.1;ENST00000454335.1;ENST00000449610.1;ENST00000476645.1;ENST00000416707.1;ENST00000417896.1;ENST00000413298.1;ENST00000449563.1;ENST00000412850.1;ENST00000340879.4;ENST00000412795.1;ENST00000328631.5;ENST00000433104.2	TSS200;TSS1500;TSS1500;TSS1500;TSS1500;TSS1500;TSS1500;TSS1500;TSS1500;TSS1500;TSS1500;TSS1500;TSS1500;5'UTR			chr3:48753924-48755306	6	chr3:48753404-48755198	6	TRUE	IP6K2	IP6K2
cg00676246	0.299195	0.0774793	3.86161	0.000112642	0.0336243	0.00748301	FALSE	FALSE	FALSE	chr1	240254997	+	I							Island	FMN2;FMN2	TSS200;TSS200						FMN2	ENST00000319653.9	TSS200	FMN2;FMN2	ENST00000319653.9;ENST00000447095.1	TSS200;5'UTR	chr1:240254585-240255535	3						FMN2	FMN2
cg00678208	0.20621	0.0572939	3.59917	0.00031924	0.0605492	0.031416	FALSE	FALSE	FALSE	chr20	48026726	-	II							OpenSea	KCNB1	Body												chr20:48026325-48026795	3						KCNB1
cg00678914	0.194893	0.0486804	4.00352	6.24082e-05	0.0239619	0.0230687	FALSE	FALSE	FALSE	chr2	236692118	+	II							OpenSea	AGAP1;AGAP1;AGAP1	Body;Body;Body									AC064874.1	ENST00000440101.1	TSS200								AGAP1	AC064874.1
cg00681363	0.467512	0.129158	3.61969	0.00029496	0.0579588	0.0064776	FALSE	FALSE	FALSE	chr8	120844660	-	II							N_Shore	TAF2	Body					Promoter_Associated_Cell_type_specific							chr8:120844605-120845215	3					TRUE	TAF2
cg00687668	-0.512517	0.110825	-4.62454	3.75428e-06	0.00445285	-0.0115423	FALSE	FALSE	FALSE	chr1	155489741	+	II	rs116311737	0.018679					OpenSea	ASH1L	Body						ASH1L	ENST00000548830.1	3'UTR	ASH1L	ENST00000548830.1	3'UTR								ASH1L	ASH1L
cg00691670	1.19072	0.333626	3.56901	0.000358328	0.0642749	0.0533846	FALSE	FALSE	FALSE	chr15	46573132	-	II							OpenSea														chr15:46573000-46573255	3
cg00691874	-0.251118	0.0693057	-3.62334	0.000290825	0.0576148	-0.0418215	FALSE	FALSE	FALSE	chr17	1521312	-	I							OpenSea	SLC43A2	Body		chr17:1521068-1521068							SLC43A2;SLC43A2;SLC43A2	ENST00000572135.1;ENST00000574743.1;ENST00000575944.1	3'UTR;3'UTR;3'UTR	chr17:1521065-1521390	3					TRUE	SLC43A2	SLC43A2
cg00695077	0.459825	0.122083	3.76648	0.000165564	0.0420385	0.00625944	FALSE	FALSE	FALSE	chr1	27998754	-	II							S_Shelf	IFI6;IFI6;IFI6	TSS200;TSS200;TSS200	low-CpG:27871245-27871346			TRUE	Promoter_Associated	IFI6;IFI6;IFI6	ENST00000339145.4;ENST00000362020.4;ENST00000361157.6	TSS200;TSS200;TSS200	IFI6;IFI6;IFI6	ENST00000339145.4;ENST00000362020.4;ENST00000361157.6	TSS200;TSS200;TSS200	chr1:27998685-27999095	3					TRUE	IFI6	IFI6
cg00695286	0.484204	0.132288	3.66024	0.00025198	0.0528003	0.0358853	FALSE	FALSE	FALSE	chr6	21354634	+	II			rs140730473	0.0151			OpenSea								RP1-135L22.1	ENST00000426374.1	TSS200	RP1-135L22.1	ENST00000426374.1	TSS200									RP1-135L22.1
cg00705922	-0.43493	0.0686639	-6.33419	2.3859e-10	4.94682e-06	-0.0124937	FALSE	FALSE	FALSE	chr19	48677585	-	II							S_Shelf							Gene_Associated_Cell_type_specific													TRUE
cg00706914	-0.513113	0.147235	-3.48499	0.000492147	0.0766823	-0.0626678	FALSE	FALSE	FALSE	chr6	158735121	-	II	rs7756620	0.136927					OpenSea	TULP4;TULP4	1stExon;1stExon	low-CpG:158653900-158655152					TULP4	ENST00000367094.2	1stExon	TULP4	ENST00000367094.2	1stExon	chr6:158735080-158735390	3						TULP4	TULP4
cg00711916	0.343892	0.0957453	3.59174	0.000328484	0.0616788	0.00583299	FALSE	FALSE	FALSE	chr2	97426274	-	II							N_Shore	CNNM4	TSS1500					Promoter_Associated	CNNM4	ENST00000377075.2	TSS1500	CNNM4	ENST00000377075.2	TSS1500			chr2:97426068-97427444	6	chr2:97425648-97430512	6	TRUE	CNNM4	CNNM4
cg00714810	0.170653	0.0483111	3.53237	0.00041186	0.0690848	0.0270672	FALSE	FALSE	FALSE	chr10	46975531	+	II	rs878789	0.458333					S_Shelf						TRUE								chr10:46975140-46975850	3					TRUE
cg00718418	-0.393947	0.115429	-3.41288	0.000642799	0.0878777	-0.0167091	FALSE	FALSE	FALSE	chr12	50678441	-	II							OpenSea	LIMA1;LIMA1	TSS1500;TSS1500						LIMA1;LIMA1	ENST00000394943.3;ENST00000341247.4	TSS1500;TSS1500	LIMA1;LIMA1;LIMA1;LIMA1;LIMA1	ENST00000552720.1;ENST00000551691.1;ENST00000394943.3;ENST00000341247.4;ENST00000549681.1	TSS1500;TSS1500;TSS1500;TSS1500;TSS1500					chr12:50676352-50678718	6	TRUE	LIMA1	LIMA1
cg00725138	0.237246	0.0683734	3.46986	0.000520734	0.0788642	0.0377057	FALSE	FALSE	FALSE	chr22	19716556	-	II							N_Shore							Unclassified_Cell_type_specific							chr22:19716445-19716690	3					TRUE
cg00732383	0.287168	0.0758125	3.78787	0.000151946	0.0400885	0.0451361	FALSE	FALSE	FALSE	chr18	46482439	-	II							S_Shelf				chr18:46482158-46482158	RDMR		Unclassified_Cell_type_specific							chr18:46482165-46482670	3					TRUE
cg00741700	0.178728	0.0447651	3.99257	6.53613e-05	0.0245455	0.00261657	FALSE	FALSE	FALSE	chr12	110338011	+	I							Island	TCHP;TCHP	TSS200;TSS1500					Promoter_Associated	TCHP;TCHP;TCHP	ENST00000312777.5;ENST00000405876.4;ENST00000536868.1	TSS1500;TSS200;TSS200	TCHP;TCHP;TCHP;TCHP;TCHP;TCHP	ENST00000312777.5;ENST00000536408.2;ENST00000537218.1;ENST00000544838.1;ENST00000405876.4;ENST00000536868.1	TSS1500;TSS1500;TSS200;TSS200;TSS200;TSS200	chr12:110337805-110338190	3					TRUE	TCHP	TCHP
cg00745248	0.408125	0.120718	3.38082	0.000722694	0.0933799	0.00870042	FALSE	FALSE	FALSE	chr2	20101788	+	II	rs2278528	0.443481					Island	TTC32	TSS200						TTC32;TTC32	ENST00000402414.1;ENST00000333610.3	TSS200;TSS200	TTC32;TTC32;TTC32	ENST00000431392.1;ENST00000402414.1;ENST00000333610.3	TSS1500;TSS200;TSS200	chr2:20101640-20102495	3					TRUE	TTC32	TTC32
cg00749498	-0.388087	0.0942557	-4.11739	3.83193e-05	0.0180136	-0.00351973	FALSE	FALSE	FALSE	chr4	170144891	+	II							OpenSea	SH3RF1	Body				TRUE		SH3RF1	ENST00000508685.1	3'UTR	SH3RF1	ENST00000508685.1	3'UTR							TRUE	SH3RF1	SH3RF1
cg00753489	0.403492	0.118167	3.4146	0.000638754	0.0876757	0.00729559	FALSE	FALSE	FALSE	chr22	45056098	-	II	rs4823360	0.023444					OpenSea														chr22:45056040-45056275	3
cg00764612	-0.343604	0.0987641	-3.47904	0.000503211	0.0774956	-0.040493	FALSE	FALSE	FALSE	chr1	150255213	+	I							S_Shore	C1orf51	TSS200						C1orf51;C1orf51;C1orf51;C1orf51	ENST00000369095.1;ENST00000369094.1;ENST00000290363.5;ENST00000469255.1	5'UTR;5'UTR;TSS200;TSS200	C1orf51;C1orf51;C1orf51;C1orf51;C1orf51;C1orf51;C1orf51	ENST00000497211.1;ENST00000369095.1;ENST00000447007.1;ENST00000290363.5;ENST00000469255.1;ENST00000417398.1;ENST00000417398.1	TSS1500;5'UTR;5'UTR;TSS200;TSS200;1stExon;5'UTR	chr1:150255065-150255475	3					TRUE	C1orf51	C1orf51
cg00769072	0.373177	0.1025	3.64076	0.000271836	0.0553562	0.00552492	FALSE	FALSE	FALSE	chr9	5629304	+	II							Island	KIAA1432	TSS200						KIAA1432;KIAA1432;KIAA1432;KIAA1432;KIAA1432	ENST00000251879.6;ENST00000251879.6;ENST00000414202.2;ENST00000414202.2;ENST00000381532.2	5'UTR;1stExon;5'UTR;1stExon;TSS200	KIAA1432;KIAA1432;KIAA1432;KIAA1432;KIAA1432	ENST00000251879.6;ENST00000251879.6;ENST00000414202.2;ENST00000414202.2;ENST00000381532.2	5'UTR;1stExon;5'UTR;1stExon;TSS200	chr9:5629245-5629930	3					TRUE	KIAA1432	KIAA1432
cg00778000	0.225971	0.0619436	3.64801	0.000264282	0.0543091	0.00499717	FALSE	FALSE	FALSE	chr12	30907578	+	I	rs1485346	0.082534					Island	CAPRIN2;CAPRIN2;CAPRIN2;CAPRIN2;CAPRIN2	TSS200;TSS200;TSS200;TSS200;TSS200					Promoter_Associated	RP11-77I22.2;CAPRIN2;CAPRIN2	ENST00000500076.2;ENST00000395805.2;ENST00000298892.5	TSS1500;TSS1500;TSS200	CAPRIN2;CAPRIN2;CAPRIN2;CAPRIN2;RP11-77I22.2;CAPRIN2;CAPRIN2;CAPRIN2;CAPRIN2;CAPRIN2;CAPRIN2	ENST00000542550.1;ENST00000540584.1;ENST00000540436.1;ENST00000537108.1;ENST00000500076.2;ENST00000537553.1;ENST00000395805.2;ENST00000298892.5;ENST00000534897.1;ENST00000546129.1;ENST00000541765.1	5'UTR;5'UTR;5'UTR;5'UTR;TSS1500;TSS1500;TSS1500;TSS200;TSS200;3'UTR;5'UTR	chr12:30906600-30907675	3						CAPRIN2	CAPRIN2;RP11-77I22.2
cg00779565	0.365508	0.102785	3.55606	0.000376465	0.0658688	0.0189321	FALSE	FALSE	FALSE	chr1	2845139	-	II							N_Shore														chr1:2844845-2845215	3					TRUE
cg00784308	0.187757	0.0553685	3.39104	0.000696288	0.0915993	0.00168926	FALSE	FALSE	FALSE	chr1	220263509	+	II	rs76808241	0.043353					N_Shelf	BPNT1	TSS1500					Promoter_Associated	BPNT1;BPNT1;BPNT1;BPNT1;BPNT1;BPNT1	ENST00000469520.2;ENST00000482136.1;ENST00000354807.3;ENST00000414869.2;ENST00000544404.1;ENST00000322067.7	5'UTR;TSS1500;TSS1500;TSS1500;TSS1500;TSS1500	BPNT1;BPNT1;BPNT1;BPNT1;BPNT1;BPNT1;BPNT1;BPNT1;BPNT1	ENST00000469520.2;ENST00000482136.1;ENST00000463953.1;ENST00000354807.3;ENST00000414869.2;ENST00000498237.2;ENST00000498791.2;ENST00000544404.1;ENST00000322067.7	5'UTR;TSS1500;TSS1500;TSS1500;TSS1500;TSS1500;TSS1500;TSS1500;TSS1500	chr1:220263405-220263635	3					TRUE	BPNT1	BPNT1
cg00786685	0.291616	0.0846522	3.44488	0.000571321	0.0828053	0.0325123	FALSE	FALSE	FALSE	chr2	218842585	-	II	rs10174171	0.059959					N_Shore								AC010136.2	ENST00000450996.1	TSS1500	AC010136.2;TNS1	ENST00000450996.1;ENST00000413280.1	TSS1500;5'UTR	chr2:218842365-218842675	3					TRUE		AC010136.2;TNS1
cg00793509	0.5186	0.126438	4.1016	4.10308e-05	0.0187513	0.0585584	FALSE	FALSE	FALSE	chr10	81223826	-	II	rs10762865	0.336232					OpenSea
cg00803816	0.571906	0.170343	3.35739	0.000786833	0.0979811	0.0113668	FALSE	FALSE	FALSE	chr17	67323768	-	II							Island	ABCA5	TSS1500					Promoter_Associated	ABCA5	ENST00000392677.2	TSS1500	ABCA5	ENST00000392677.2	TSS1500	chr17:67323125-67324035	3					TRUE	ABCA5	ABCA5
cg00805973	-0.43095	0.0814856	-5.28866	1.23213e-07	0.000447358	-0.0194923	FALSE	FALSE	FALSE	chr4	148535164	+	II							N_Shelf								RP11-425A23.1	ENST00000508072.1	3'UTR	RP11-425A23.1	ENST00000508072.1	3'UTR							TRUE		RP11-425A23.1
cg00807710	-0.23083	0.0683807	-3.37566	0.000736382	0.0944792	-0.0055076	FALSE	FALSE	FALSE	chr3	45158023	+	II							OpenSea	CDCP1;CDCP1	Body;Body		chr3:45157727-45157727				CDCP1	ENST00000490471.1	3'UTR	CDCP1	ENST00000490471.1	3'UTR								CDCP1	CDCP1
cg00812578	0.486239	0.104038	4.67367	2.9586e-06	0.00380673	0.029938	FALSE	FALSE	FALSE	chr6	31625701	+	II							N_Shelf	APOM	Body					Unclassified	C6orf47-AS1;APOM	ENST00000422049.1;ENST00000375918.2	TSS1500;3'UTR	C6orf47-AS1;APOM	ENST00000422049.1;ENST00000375918.2	TSS1500;3'UTR					chr6:31622138-31634765	6	TRUE	APOM	C6orf47-AS1;APOM
cg00814088	0.190312	0.0554463	3.43237	0.00059834	0.0849443	0.00310587	FALSE	FALSE	FALSE	chr11	207451	+	I	rs11245998	0.391621					Island	RIC8A;RIC8A;BET1L;BET1L	TSS200;TSS200;TSS200;TSS200	high-CpG:197332-197467				Promoter_Associated	RIC8A;RIC8A;RIC8A;BET1L;BET1L;BET1L;BET1L;BET1L;BET1L	ENST00000325207.5;ENST00000531209.1;ENST00000526104.1;ENST00000332865.6;ENST00000529614.1;ENST00000325147.9;ENST00000410108.1;ENST00000486280.1;ENST00000382762.3	TSS1500;TSS1500;TSS200;TSS200;TSS200;TSS200;TSS200;TSS1500;TSS200	RIC8A;RIC8A;RIC8A;RIC8A;RIC8A;RIC8A;BET1L;BET1L;BET1L;BET1L;BET1L;BET1L;BET1L	ENST00000325207.5;ENST00000531209.1;ENST00000528357.1;ENST00000526104.1;ENST00000532373.1;ENST00000530889.1;ENST00000332865.6;ENST00000529614.1;ENST00000479463.1;ENST00000325147.9;ENST00000410108.1;ENST00000486280.1;ENST00000382762.3	TSS1500;TSS1500;TSS1500;TSS200;TSS1500;TSS1500;TSS200;TSS200;TSS200;TSS200;TSS200;TSS1500;TSS200	chr11:207285-207655	3						RIC8A;BET1L	RIC8A;BET1L
cg00818752	0.186901	0.0547935	3.41101	0.000647223	0.0882053	0.00247841	FALSE	FALSE	FALSE	chr11	117856865	+	I							Island	IL10RA;IL10RA	TSS1500;TSS1500					Promoter_Associated	IL10RA;IL10RA;IL10RA;IL10RA	ENST00000533700.1;ENST00000545409.1;ENST00000536858.1;ENST00000227752.3	TSS1500;TSS1500;TSS1500;TSS200	IL10RA;IL10RA;IL10RA;IL10RA;IL10RA;IL10RA;IL10RA	ENST00000530761.1;ENST00000533700.1;ENST00000526544.1;ENST00000536858.1;ENST00000531365.1;ENST00000529924.1;ENST00000227752.3	TSS1500;TSS1500;TSS1500;TSS1500;TSS1500;TSS1500;TSS200	chr11:117856445-117856915	3						IL10RA	IL10RA
cg00818822	-0.30732	0.0898134	-3.42176	0.000622175	0.0864544	-0.0052075	FALSE	FALSE	FALSE	chr19	6002752	-	II							Island	RFX2;RFX2	Body;Body														chr19:6002572-6003117	3			TRUE	RFX2
cg00820185	-0.607693	0.126484	-4.80451	1.55131e-06	0.00245723	-0.0367314	FALSE	FALSE	FALSE	chr12	92995882	-	II							OpenSea				chr12:92995849-92995849														chr12:92995760-92998257	6
cg00822179	0.334954	0.0951702	3.51953	0.000432314	0.0711737	0.0193665	FALSE	FALSE	FALSE	chr10	123970458	+	II							OpenSea	TACC2;TACC2;TACC2;TACC2;TACC2;TACC2;TACC2;TACC2	5'UTR;Body;Body;Body;Body;Body;Body;Body						TACC2;TACC2	ENST00000369001.1;ENST00000369000.1	5'UTR;5'UTR	TACC2;TACC2;TACC2;TACC2;TACC2;TACC2;TACC2;TACC2;TACC2	ENST00000496913.2;ENST00000368997.3;ENST00000508411.1;ENST00000440764.2;ENST00000505639.1;ENST00000369001.1;ENST00000369000.1;ENST00000368997.3;ENST00000460541.1	TSS1500;1stExon;TSS1500;1stExon;1stExon;5'UTR;5'UTR;5'UTR;5'UTR								TACC2	TACC2
cg00822735	0.483756	0.138811	3.48499	0.000492156	0.0766823	0.0143135	FALSE	FALSE	FALSE	chr1	205811129	-	II							OpenSea	PM20D1	Body						PM20D1	ENST00000460624.1	3'UTR	PM20D1;PM20D1	ENST00000461807.1;ENST00000460624.1	TSS200;3'UTR								PM20D1	PM20D1
cg00826603	-0.482557	0.125328	-3.85036	0.000117942	0.03448	-0.0194675	FALSE	FALSE	FALSE	chr1	32231019	+	II							S_Shore	BAI2	TSS1500				TRUE	NonGene_Associated	BAI2;BAI2;BAI2;BAI2	ENST00000398547.1;ENST00000373658.3;ENST00000257070.4;ENST00000398542.1	TSS1500;TSS1500;TSS1500;TSS1500	BAI2;BAI2;BAI2;BAI2;BAI2	ENST00000398547.1;ENST00000373655.2;ENST00000257070.4;ENST00000398542.1;ENST00000533175.1	TSS1500;TSS1500;TSS1500;TSS1500;TSS1500	chr1:32229105-32231075	3					TRUE	BAI2	BAI2
cg00826977	0.2857	0.0763666	3.74116	0.000183171	0.0446659	0.00603141	FALSE	FALSE	FALSE	chr20	18488085	-	II	rs6075350	0.412462					Island	SEC23B;SEC23B;SEC23B;SEC23B;SEC23B	TSS1500;TSS200;TSS200;TSS200;TSS200					Promoter_Associated	SEC23B;SEC23B;SEC23B	ENST00000377465.1;ENST00000262544.2;ENST00000377475.3	TSS1500;TSS200;TSS200	SEC23B;SEC23B;SEC23B;SEC23B;SEC23B	ENST00000474619.1;ENST00000377465.1;ENST00000450074.1;ENST00000262544.2;ENST00000377475.3	TSS1500;TSS1500;TSS200;TSS200;TSS200	chr20:18488020-18488295	3						SEC23B	SEC23B
cg00828791	0.304982	0.0689103	4.42578	9.60955e-06	0.00783784	0.0277691	FALSE	FALSE	FALSE	chr11	11541418	+	II							OpenSea	GALNT18	Body						GALNTL4	ENST00000526064.1	3'UTR	GALNTL4	ENST00000526064.1	3'UTR	chr11:11541105-11541435	3						GALNT18	GALNTL4
cg00834738	0.374476	0.0975875	3.83734	0.000124376	0.035595	0.0245595	FALSE	FALSE	FALSE	chr15	71801687	+	II							OpenSea	THSD4	Body												chr15:71801460-71801790	3						THSD4
cg00843623	-0.230572	0.0593602	-3.88428	0.000102633	0.0321228	-0.0241433	FALSE	FALSE	FALSE	chr19	12146163	-	I							Island	ZNF433	Body					Unclassified	ZNF433	ENST00000419886.2	5'UTR	CTD-2006C1.2;ZNF433;ZNF433;ZNF433;ZNF433;ZNF433;ZNF433	ENST00000476474.1;ENST00000547560.1;ENST00000552904.1;ENST00000419886.2;ENST00000550745.1;ENST00000455504.2;ENST00000411841.1	5'UTR;5'UTR;5'UTR;5'UTR;5'UTR;5'UTR;5'UTR	chr19:12146005-12146395	3					TRUE	ZNF433	CTD-2006C1.2;ZNF433
cg00844297	0.778092	0.22089	3.52253	0.000427444	0.07081	0.0282137	FALSE	FALSE	FALSE	chr12	132990805	+	I	rs28650863	0.401001					Island														chr12:132990405-132990815	3					TRUE
cg00845350	0.229735	0.0583897	3.93451	8.3366e-05	0.0284707	0.0335887	FALSE	FALSE	FALSE	chr16	51410516	+	II							OpenSea																		chr16:51409951-51410616	6
cg00846166	0.206056	0.0565725	3.64233	0.000270186	0.0551341	0.0320938	FALSE	FALSE	FALSE	chr19	10022875	-	II							N_Shore	OLFM2	Body			RDMR									chr19:10022540-10023095	3					TRUE	OLFM2
cg00851111	0.436614	0.125627	3.47548	0.000509948	0.078027	0.027667	FALSE	FALSE	FALSE	chr2	11774271	-	II							N_Shore	GREB1	Body						GREB1	ENST00000381486.2	ExonBnd	GREB1	ENST00000381486.2	ExonBnd	chr2:11773685-11774835	3					TRUE	GREB1	GREB1
cg00851208	0.551463	0.164156	3.35939	0.000781138	0.0976905	0.0424529	FALSE	FALSE	FALSE	chr2	142088651	-	II	rs3107479	0.477982					OpenSea	LRP1B	Body				TRUE												chr2:142088609-142089311	6		LRP1B
cg00851770	-0.38563	0.109009	-3.5376	0.000403782	0.0683856	-0.00935509	FALSE	FALSE	FALSE	chr18	12254175	-	I							Island	CIDEA;CIDEA	TSS1500;TSS200						CIDEA;CIDEA	ENST00000521296.1;ENST00000320477.8	TSS1500;TSS200	CIDEA;CIDEA;CIDEA;CIDEA	ENST00000521296.1;ENST00000520620.1;ENST00000320477.8;ENST00000522713.1	TSS1500;TSS1500;TSS200;TSS200	chr18:12253745-12254875	3					TRUE	CIDEA	CIDEA
cg00854751	0.288196	0.0544097	5.29678	1.17865e-07	0.000435976	0.00318787	FALSE	FALSE	FALSE	chr18	59854406	-	II							Island	PIGN;PIGN;KIAA1468	TSS200;TSS200;TSS200					Promoter_Associated	PIGN;KIAA1468;KIAA1468	ENST00000357637.4;ENST00000398130.2;ENST00000256858.5	TSS200;TSS200;TSS200	PIGN;KIAA1468;KIAA1468	ENST00000357637.4;ENST00000398130.2;ENST00000256858.5	TSS200;TSS200;TSS200	chr18:59853580-59854995	3					TRUE	PIGN;KIAA1468	PIGN;KIAA1468
cg00856002	0.150254	0.0393066	3.82261	0.000132046	0.0369707	0.00208409	FALSE	FALSE	FALSE	chr1	28198968	-	I							N_Shore	C1orf38;C1orf38;C1orf38	TSS200;TSS200;TSS200					Promoter_Associated	C1orf38;C1orf38;C1orf38	ENST00000328928.7;ENST00000373927.3;ENST00000373921.3	TSS200;TSS200;TSS200	C1orf38;C1orf38;C1orf38;C1orf38;C1orf38;C1orf38	ENST00000328928.7;ENST00000373927.3;ENST00000427466.1;ENST00000442118.1;ENST00000373921.3;ENST00000466068.1	TSS200;TSS200;TSS200;TSS200;TSS200;TSS200	chr1:28198665-28200115	3					TRUE	C1orf38	C1orf38
cg00858894	0.406655	0.112579	3.61217	0.000303644	0.0588205	0.00597006	FALSE	FALSE	FALSE	chr6	116574804	+	II							N_Shore	TSPYL4	1stExon					Promoter_Associated	DSE;RP3-486I3.7;TSPYL4	ENST00000540275.1;ENST00000448740.2;ENST00000420283.1	TSS1500;TSS1500;1stExon	DSE;RP3-486I3.7;TSPYL4	ENST00000540275.1;ENST00000448740.2;ENST00000420283.1	TSS1500;TSS1500;1stExon	chr6:116574580-116575115	3					TRUE	TSPYL4	DSE;RP3-486I3.7;TSPYL4
cg00862597	0.267009	0.0795584	3.35614	0.000790373	0.0982049	0.039972	FALSE	FALSE	FALSE	chr14	61750802	+	II	rs117625532	0.023003					S_Shelf											PRKCH;PRKCH;PRKCH;PRKCH;PRKCH;PRKCH	ENST00000554835.1;ENST00000557294.1;ENST00000555185.1;ENST00000556778.1;ENST00000555542.1;ENST00000555906.1	5'UTR;5'UTR;5'UTR;5'UTR;5'UTR;5'UTR	chr14:61750705-61751035	3					TRUE		PRKCH
cg00863667	0.249501	0.0562219	4.43778	9.08896e-06	0.00760187	0.0323108	FALSE	FALSE	FALSE	chr17	16903299	+	II							OpenSea														chr17:16903225-16903535	3
cg00869546	-0.513084	0.128398	-3.99604	6.44103e-05	0.0243743	-0.00513486	FALSE	FALSE	FALSE	chr2	1266660	+	II							Island	SNTG2	Body									SNTG2;SNTG2	ENST00000471239.1;ENST00000471239.1	1stExon;5'UTR							TRUE	SNTG2	SNTG2
cg00874835	0.38779	0.102025	3.80093	0.000144153	0.0390127	0.00533085	FALSE	FALSE	FALSE	chr2	3381734	-	I							Island	TSSC1	TSS200					Promoter_Associated	TSSC1;TSSC1;TSSC1	ENST00000443925.2;ENST00000398659.4;ENST00000382125.4	TSS200;TSS200;TSS200	TSSC1;TSSC1;TSSC1;TSSC1;TSSC1;TSSC1;TSSC1;TSSC1;TSSC1	ENST00000463662.1;ENST00000435721.1;ENST00000455162.1;ENST00000443925.2;ENST00000406835.2;ENST00000441271.1;ENST00000444776.1;ENST00000398659.4;ENST00000382125.4	TSS1500;TSS200;TSS200;TSS200;TSS200;TSS200;TSS200;TSS200;TSS200	chr2:3381545-3381810	3					TRUE	TSSC1	TSSC1
cg00884526	0.407178	0.0869026	4.68545	2.79351e-06	0.00363791	0.0164206	FALSE	FALSE	FALSE	chr10	75051124	-	II							OpenSea	CFAP70	Body						TTC18	ENST00000493787.1	3'UTR	TTC18;TTC18;TTC18	ENST00000495161.1;ENST00000478007.1;ENST00000493787.1	3'UTR;3'UTR;3'UTR								CFAP70	TTC18
cg00885732	0.160551	0.0475453	3.3768	0.000733339	0.0942237	0.00201141	FALSE	FALSE	FALSE	chr16	58426484	+	I							Island	GINS3;GINS3;GINS3;GINS3;GINS3;GINS3	5'UTR;1stExon;1stExon;1stExon;5'UTR;5'UTR					Promoter_Associated	GINS3;GINS3	ENST00000426538.2;ENST00000426538.2	5'UTR;1stExon	GINS3;GINS3;GINS3	ENST00000426538.2;ENST00000426538.2;ENST00000567909.1	5'UTR;1stExon;TSS200	chr16:58426200-58426855	3					TRUE	GINS3	GINS3
cg00885917	-0.346385	0.081182	-4.26677	1.98322e-05	0.0122251	-0.00807677	FALSE	FALSE	FALSE	chr9	130966828	+	I							S_Shore	CIZ1;CIZ1;DNM1;DNM1;DNM1;DNM1;DNM1	TSS200;TSS200;Body;Body;Body;Body;Body						CIZ1	ENST00000393608.1	TSS200	CIZ1	ENST00000393608.1	TSS200	chr9:130965105-130967135	3						CIZ1;DNM1	CIZ1
cg00888876	0.167228	0.0468756	3.56749	0.000360422	0.0644794	0.001645	FALSE	FALSE	FALSE	chr4	74124772	-	I							Island	ANKRD17;ANKRD17	TSS1500;TSS1500	high-CpG:74343148-74343741				Promoter_Associated	ANKRD17;ANKRD17;RP11-692D12.1	ENST00000358602.4;ENST00000330838.6;ENST00000502790.1	TSS1500;TSS1500;TSS200	ANKRD17;ANKRD17;ANKRD17;RP11-692D12.1	ENST00000558247.1;ENST00000358602.4;ENST00000330838.6;ENST00000502790.1	TSS1500;TSS1500;TSS1500;TSS200	chr4:74124445-74125735	3					TRUE	ANKRD17	ANKRD17;RP11-692D12.1
cg00890054	-0.421312	0.122626	-3.43576	0.000590903	0.0843096	-0.0302433	FALSE	FALSE	FALSE	chr1	9405823	-	II							OpenSea	SPSB1	5'UTR					Unclassified_Cell_type_specific	SPSB1	ENST00000328089.6	5'UTR	SPSB1;SPSB1	ENST00000328089.6;ENST00000450402.1	5'UTR;5'UTR	chr1:9405620-9405875	3					TRUE	SPSB1	SPSB1
cg00893636	0.415883	0.106437	3.9073	9.33349e-05	0.0303802	0.0056474	FALSE	FALSE	FALSE	chr3	37034840	+	II							Island	EPM2AIP1;MLH1;MLH1;MLH1;MLH1;MLH1	TSS200;TSS1500;TSS1500;TSS1500;1stExon;5'UTR					Unclassified	MLH1;MLH1;MLH1;MLH1;MLH1;MLH1;EPM2AIP1;MLH1;MLH1;MLH1	ENST00000458205.2;ENST00000539477.1;ENST00000455445.2;ENST00000435176.1;ENST00000492474.1;ENST00000536378.1;ENST00000322716.5;ENST00000231790.2;ENST00000231790.2;ENST00000396438.3	TSS1500;TSS1500;TSS1500;TSS1500;TSS1500;TSS1500;TSS200;5'UTR;1stExon;TSS200	MLH1;MLH1;MLH1;MLH1;MLH1;MLH1;MLH1;MLH1;EPM2AIP1;MLH1;MLH1;MLH1;MLH1;MLH1;MLH1;MLH1	ENST00000456676.2;ENST00000458205.2;ENST00000476172.1;ENST00000455445.2;ENST00000441265.1;ENST00000429117.1;ENST00000466900.1;ENST00000485889.1;ENST00000322716.5;ENST00000457004.1;ENST00000432299.1;ENST00000231790.2;ENST00000231790.2;ENST00000442249.1;ENST00000454028.1;ENST00000421440.2	TSS1500;TSS1500;TSS1500;TSS1500;TSS1500;TSS1500;TSS1500;TSS1500;TSS200;TSS200;TSS200;5'UTR;1stExon;TSS200;TSS200;TSS200	chr3:37033760-37035055	3					TRUE	EPM2AIP1;MLH1	MLH1;EPM2AIP1
cg00894870	0.332378	0.0952858	3.48822	0.000486255	0.0761495	0.00320841	FALSE	FALSE	FALSE	chr1	19578612	-	II	rs17551584	0.083715					Island	MRTO4;KIAA0090	Body;TSS1500					Promoter_Associated	MRTO4;KIAA0090;KIAA0090;KIAA0090;KIAA0090;MRTO4	ENST00000493700.1;ENST00000375199.3;ENST00000375208.3;ENST00000356068.2;ENST00000477853.1;ENST00000493700.1	1stExon;TSS1500;TSS1500;TSS1500;TSS1500;5'UTR	MRTO4;KIAA0090;KIAA0090;KIAA0090;KIAA0090;KIAA0090;MRTO4	ENST00000493700.1;ENST00000375199.3;ENST00000375208.3;ENST00000475079.1;ENST00000488681.1;ENST00000477853.1;ENST00000493700.1	1stExon;TSS1500;TSS1500;TSS1500;TSS1500;TSS1500;5'UTR	chr1:19578405-19578990	3					TRUE	MRTO4;KIAA0090	MRTO4;KIAA0090
cg00898147	-0.377834	0.106846	-3.53626	0.000405839	0.068557	-0.0113028	FALSE	FALSE	FALSE	chr14	21994785	-	II							OpenSea	SALL2	Body			DMR		Unclassified_Cell_type_specific	SALL2;SALL2	ENST00000450879.2;ENST00000538754.1	TSS1500;TSS200	SALL2;SALL2;SALL2;SALL2	ENST00000537235.1;ENST00000450879.2;ENST00000538754.1;ENST00000541965.1	TSS1500;TSS1500;TSS200;5'UTR	chr14:21994305-21994795	3					TRUE	SALL2	SALL2
cg00898190	-0.3362	0.0929349	-3.61759	0.000297358	0.0581943	-0.0346311	FALSE	FALSE	FALSE	chr14	22941183	+	II							OpenSea						TRUE					AE000661.37;AE000661.37	ENST00000514473.2;ENST00000556777.1	3'UTR;3'UTR					chr14:22940297-22941262	6	TRUE		AE000661.37
cg00899086	0.504888	0.121288	4.16272	3.1448e-05	0.0161402	0.00616542	FALSE	FALSE	FALSE	chr4	77871294	-	II							Island	2023-09-11	Body					Promoter_Associated	SEPT11;SEPT11	ENST00000512575.1;ENST00000510515.1	5'UTR;5'UTR	SEPT11;SEPT11;SEPT11;SEPT11	ENST00000510641.1;ENST00000512575.1;ENST00000510515.1;ENST00000504637.1	5'UTR;5'UTR;5'UTR;5'UTR			chr4:77869413-77872599	6	chr4:77868040-77873451	6	TRUE	2023-09-11	2023-09-11
cg00899856	-0.411177	0.088789	-4.63095	3.63999e-06	0.00436508	-0.00482248	FALSE	FALSE	FALSE	chr3	131099128	-	II							N_Shore								NUDT16;NUDT16;NUDT16;NUDT16;RP11-933H2.4	ENST00000537561.1;ENST00000359850.3;ENST00000521288.1;ENST00000502852.1;ENST00000502521.1	TSS1500;TSS1500;TSS1500;TSS1500;3'UTR	NUDT16;NUDT16;NUDT16;NUDT16;RP11-933H2.4	ENST00000537561.1;ENST00000359850.3;ENST00000521288.1;ENST00000502852.1;ENST00000502521.1	TSS1500;TSS1500;TSS1500;TSS1500;3'UTR							TRUE		NUDT16;RP11-933H2.4
cg00899964	-0.343164	0.0983089	-3.49066	0.00048182	0.0757484	-0.00361237	FALSE	FALSE	FALSE	chr5	171569402	+	II	rs6892814	0.351766					OpenSea	STK10	Body				TRUE					STK10	ENST00000519710.1	3'UTR	chr5:171569385-171569635	3						STK10	STK10
cg00901574	-0.545356	0.137025	-3.97996	6.89268e-05	0.025341	-0.0173149	FALSE	FALSE	FALSE	chr20	30804997	+	II							OpenSea	POFUT1;POFUT1	Body;3'UTR						POFUT1;POFUT1;POFUT1	ENST00000375730.3;ENST00000539210.1;ENST00000486717.1	3'UTR;5'UTR;5'UTR	POFUT1;POFUT1;POFUT1;POFUT1	ENST00000375730.3;ENST00000465791.1;ENST00000539210.1;ENST00000486717.1	3'UTR;5'UTR;5'UTR;5'UTR							TRUE	POFUT1	POFUT1
cg00901843	0.218187	0.0601361	3.62822	0.000285386	0.0570663	0.0221471	FALSE	FALSE	FALSE	chr1	228548644	+	II							S_Shore	OBSCN;OBSCN	3'UTR;Body						OBSCN	ENST00000284548.11	3'UTR	OBSCN;OBSCN	ENST00000474237.1;ENST00000284548.11	3'UTR;3'UTR	chr1:228548165-228548835	3					TRUE	OBSCN	OBSCN
cg00916365	0.384715	0.112217	3.42832	0.000607339	0.0854759	0.0164871	FALSE	FALSE	FALSE	chr3	13188247	+	II							OpenSea																chr3:13188237-13188708	4	chr3:13188205-13188630	3
cg00920892	0.437583	0.10448	4.18822	2.81156e-05	0.0151102	0.0553408	FALSE	FALSE	FALSE	chr8	37732224	-	II							OpenSea	RAB11FIP1;RAB11FIP1;RAB11FIP1	Body;TSS1500;Body					Gene_Associated_Cell_type_specific	RAB11FIP1	ENST00000523182.1	TSS1500	RAB11FIP1	ENST00000523182.1	TSS1500	chr8:37731905-37732375	3					TRUE	RAB11FIP1	RAB11FIP1
cg00923230	0.488797	0.13273	3.68265	0.000230824	0.0504887	0.00404337	FALSE	FALSE	FALSE	chr9	34134616	-	II							Island																				TRUE
cg00931499	0.442814	0.125739	3.52169	0.000428808	0.0709315	0.0636818	FALSE	FALSE	FALSE	chr11	133869047	-	II			rs77460448	0.011894	rs77460448	0.011894	OpenSea														chr11:133868745-133869055	3
cg00933263	0.532549	0.1547	3.44245	0.000576462	0.0832441	0.0372538	FALSE	FALSE	FALSE	chr7	56434951	+	II	rs61011928	0.312157					N_Shore																				TRUE
cg00935156	0.219035	0.0651013	3.36452	0.000766761	0.0967663	0.0188972	FALSE	FALSE	FALSE	chr3	133758294	-	II							OpenSea											SLCO2A1	ENST00000478662.1	3'UTR			chr3:133757700-133758767	6	chr3:133757584-133759286	6			SLCO2A1
cg00936239	-0.348768	0.0931601	-3.74375	0.000181293	0.0443315	-0.00806384	FALSE	FALSE	FALSE	chr6	149159948	+	II	rs6570907	0.020941					OpenSea	UST	Body																		TRUE	UST
cg00936589	0.457554	0.131895	3.46907	0.000522271	0.0789439	0.00662523	FALSE	FALSE	FALSE	chr19	51339294	-	II							Island	LOC105372441;LOC105372441	Body;Body		chr19:51339255-51339255			Unclassified_Cell_type_specific							chr19:51339025-51340530	3						LOC105372441
cg00936907	0.33894	0.0998982	3.39285	0.000691687	0.0914367	0.00551775	FALSE	FALSE	FALSE	chr17	54671990	-	II							Island	NOG	1stExon			DMR			NOG	ENST00000332822.4	1stExon	NOG	ENST00000332822.4	1stExon	chr17:54670485-54672255	3					TRUE	NOG	NOG
cg00948982	0.263465	0.049623	5.30933	1.10028e-07	0.000422251	0.0199371	FALSE	FALSE	FALSE	chr16	85473962	-	II							OpenSea														chr16:85473645-85474090	3
cg00950476	1.67921	0.397076	4.22893	2.34808e-05	0.0136229	0.234167	FALSE	FALSE	FALSE	chr12	11708930	+	II			rs79734340	0.019114			OpenSea	LINC01252	Body				TRUE	Unclassified	RP11-434C1.1;RP11-434C1.2;RP11-434C1.1	ENST00000541162.1;ENST00000536492.1;ENST00000499291.2	TSS1500;TSS200;5'UTR	RP11-434C1.1;RP11-434C1.1;RP11-434C1.1;RP11-434C1.2;RP11-434C1.1	ENST00000541162.1;ENST00000545239.1;ENST00000545239.1;ENST00000536492.1;ENST00000499291.2	TSS1500;1stExon;5'UTR;TSS200;5'UTR	chr12:11708625-11709530	3						LINC01252	RP11-434C1.1;RP11-434C1.2
cg00966380	-0.383118	0.108144	-3.54268	0.000396077	0.0676331	-0.0041627	FALSE	FALSE	FALSE	chr12	47633443	-	II							S_Shelf								RP11-493L12.3	ENST00000547748.1	3'UTR	RP11-493L12.3	ENST00000547748.1	3'UTR							TRUE		RP11-493L12.3
cg00973876	-0.28785	0.0772977	-3.72392	0.000196155	0.0463265	-0.0469569	FALSE	FALSE	FALSE	chr17	77899208	+	II	rs75515979	0.01086					N_Shore						TRUE		RP11-353N14.4;RP11-353N14.5	ENST00000572353.1;ENST00000576738.1	5'UTR;3'UTR	RP11-353N14.4;RP11-353N14.5	ENST00000572353.1;ENST00000576738.1	5'UTR;3'UTR	chr17:77899080-77899375	3					TRUE		RP11-353N14.4;RP11-353N14.5
cg00974685	0.213195	0.0635821	3.35306	0.000799234	0.098869	0.00905801	FALSE	FALSE	FALSE	chr10	113759413	-	II							OpenSea						TRUE												chr10:113758948-113760075	3	TRUE
cg00976594	0.369346	0.0903701	4.08703	4.36928e-05	0.0195908	0.0179555	FALSE	FALSE	FALSE	chr14	91557238	-	II							OpenSea								RNU7-30P	ENST00000516835.1	TSS200	RNU7-30P;C14orf159;C14orf159	ENST00000516835.1;ENST00000521334.1;ENST00000522837.1	TSS200;5'UTR;5'UTR									RNU7-30P;C14orf159
cg00981350	0.556784	0.164658	3.38146	0.000721011	0.0932842	0.0361384	FALSE	FALSE	FALSE	chr16	88718818	+	II	rs8854	0.100699					S_Shore	MVD;CYBA	3'UTR;TSS1500						CYBA;CYBA;CYBA;CYBA;MVD;MVD	ENST00000569359.1;ENST00000567174.1;ENST00000561972.1;ENST00000261623.3;ENST00000301012.3;ENST00000378400.1	TSS1500;TSS1500;TSS1500;TSS1500;3'UTR;3'UTR	CYBA;CYBA;CYBA;CYBA;CYBA;CYBA;CYBA;CYBA;MVD;MVD;MVD;MVD	ENST00000563526.1;ENST00000568278.1;ENST00000569359.1;ENST00000562209.1;ENST00000566534.1;ENST00000567174.1;ENST00000561972.1;ENST00000261623.3;ENST00000301012.3;ENST00000565149.1;ENST00000378400.1;ENST00000562981.1	TSS1500;TSS1500;TSS1500;TSS1500;TSS1500;TSS1500;TSS1500;TSS1500;3'UTR;3'UTR;3'UTR;3'UTR	chr16:88718485-88718890	3					TRUE	MVD;CYBA	CYBA;MVD
cg00987839	0.551018	0.149846	3.67722	0.000235788	0.0510309	0.0232093	FALSE	FALSE	FALSE	chr5	101478289	-	II	rs10455059	0.05398					OpenSea								CTD-2333K2.1	ENST00000506058.1	TSS1500	CTD-2333K2.1	ENST00000506058.1	TSS1500									CTD-2333K2.1
cg00989315	0.538218	0.145506	3.69894	0.000216505	0.0486812	0.0279306	FALSE	FALSE	FALSE	chr7	21982818	+	II							N_Shelf	CDCA7L;CDCA7L;CDCA7L	Body;Body;5'UTR						CDCA7L	ENST00000356195.5	5'UTR	CDCA7L;CDCA7L	ENST00000435031.1;ENST00000356195.5	5'UTR;5'UTR	chr7:21982580-21983155	3					TRUE	CDCA7L	CDCA7L
cg00990587	0.297682	0.0772408	3.85394	0.000116231	0.0341828	0.037007	FALSE	FALSE	FALSE	chr22	20227688	+	II							N_Shore							Unclassified_Cell_type_specific							chr22:20227565-20227835	3					TRUE
cg00998010	-0.448527	0.114874	-3.90452	9.44143e-05	0.0305489	-0.00506644	FALSE	FALSE	FALSE	chr10	93715236	+	II							OpenSea	BTAF1	Body						BTAF1	ENST00000471217.1	TSS1500	BTAF1	ENST00000471217.1	TSS1500								BTAF1	BTAF1
cg01001246	0.370207	0.104692	3.53616	0.00040599	0.068568	0.0396556	FALSE	FALSE	FALSE	chr16	85398020	-	II	rs10438603	0.16347					S_Shelf																chr16:85397565-85400400	6
cg01008365	-0.378379	0.110156	-3.43494	0.00059268	0.0844561	-0.0106459	FALSE	FALSE	FALSE	chr8	63937860	+	II							OpenSea	GGH	Body				TRUE		GGH	ENST00000518113.1	3'UTR	GGH;GGH;GGH	ENST00000518113.1;ENST00000518466.1;ENST00000520609.1	3'UTR;3'UTR;3'UTR							TRUE	GGH	GGH
cg01010079	0.589515	0.164379	3.58632	0.000335379	0.062188	0.0291813	FALSE	FALSE	FALSE	chr19	29900308	+	II							OpenSea	LOC284395	Body												chr19:29899925-29900335	3						LOC284395
cg01013732	0.213209	0.0596476	3.57449	0.000350918	0.0637196	0.00811686	FALSE	FALSE	FALSE	chr20	44992585	-	II							N_Shore	SLC35C2;SLC35C2;SLC35C2	5'UTR;5'UTR;5'UTR					Promoter_Associated_Cell_type_specific	SLC35C2;SLC35C2;SLC35C2;SLC35C2;SLC35C2;SLC35C2;SLC35C2	ENST00000372227.1;ENST00000372230.5;ENST00000372223.4;ENST00000243896.2;ENST00000317734.8;ENST00000372229.1;ENST00000543605.1	TSS1500;5'UTR;5'UTR;5'UTR;5'UTR;5'UTR;5'UTR	SLC35C2;SLC35C2;SLC35C2;SLC35C2;SLC35C2;SLC35C2;SLC35C2;SLC35C2;SLC35C2;SLC35C2	ENST00000372227.1;ENST00000484318.1;ENST00000481809.1;ENST00000484188.1;ENST00000372230.5;ENST00000372223.4;ENST00000243896.2;ENST00000317734.8;ENST00000372229.1;ENST00000543605.1	TSS1500;3'UTR;3'UTR;3'UTR;5'UTR;5'UTR;5'UTR;5'UTR;5'UTR;5'UTR	chr20:44992540-44992810	3					TRUE	SLC35C2	SLC35C2
cg01014907	-0.461176	0.122251	-3.77237	0.000161707	0.041504	-0.00686371	FALSE	FALSE	FALSE	chr20	48785296	-	II							OpenSea								RP11-112L6.2;RP11-112L6.2	ENST00000444478.1;ENST00000451960.1	5'UTR;TSS1500	RP11-112L6.2;RP11-112L6.2	ENST00000444478.1;ENST00000451960.1	5'UTR;TSS1500									RP11-112L6.2
cg01019262	0.352611	0.103425	3.40933	0.000651232	0.0885859	0.0336124	FALSE	FALSE	FALSE	chr1	155095195	+	II							N_Shelf																				TRUE
cg01019484	0.3125	0.0708815	4.40877	1.03961e-05	0.00820377	0.033534	FALSE	FALSE	FALSE	chr6	44499229	+	II							OpenSea						TRUE								chr6:44499185-44499695	3					TRUE
cg01021234	0.280849	0.0789864	3.55566	0.000377026	0.0659085	0.0182935	FALSE	FALSE	FALSE	chr10	62060351	+	II	rs10761473	0.163265					OpenSea	ANK3;ANK3;ANK3	Body;Body;Body						ANK3	ENST00000395293.2	5'UTR	ANK3;ANK3	ENST00000503925.1;ENST00000395293.2	TSS200;5'UTR	chr10:62060165-62060555	3						ANK3	ANK3
cg01024473	-0.292077	0.0814337	-3.58669	0.000334902	0.0621645	-0.00682861	FALSE	FALSE	FALSE	chr1	32664981	+	II							N_Shore	CCDC28B	TSS1500				TRUE		CCDC28B;CCDC28B	ENST00000373602.5;ENST00000421922.2	TSS1500;TSS1500	CCDC28B;CCDC28B;CCDC28B;CCDC28B	ENST00000373602.5;ENST00000469003.1;ENST00000421922.2;ENST00000461819.1	TSS1500;TSS1500;TSS1500;TSS1500	chr1:32664725-32665015	3					TRUE	CCDC28B	CCDC28B
cg01026192	-0.317143	0.0850172	-3.73034	0.000191224	0.0457517	-0.0107457	FALSE	FALSE	FALSE	chr7	2763915	-	I							OpenSea								AC006028.9;AMZ1	ENST00000412266.1;ENST00000489665.1	TSS1500;5'UTR	AC006028.9;AMZ1	ENST00000412266.1;ENST00000489665.1	TSS1500;5'UTR			chr7:2763887-2765866	6	chr7:2763739-2766668	3	TRUE		AC006028.9;AMZ1
cg01027532	0.304261	0.0854507	3.56066	0.000369924	0.0652621	0.0358655	FALSE	FALSE	FALSE	chr7	27155974	+	II							S_Shore	HOXA3;HOXA3	5'UTR;5'UTR			RDMR			HOXA3;HOXA-AS2;HOXA-AS2;HOXA-AS2;HOXA-AS2;HOXA3	ENST00000396352.3;ENST00000522193.1;ENST00000517635.2;ENST00000518046.1;ENST00000518088.1;ENST00000317201.2	5'UTR;5'UTR;5'UTR;5'UTR;5'UTR;5'UTR	HOXA3;HOXA-AS2;HOXA-AS2;HOXA-AS2;HOXA-AS2;HOXA3;HOXA3;HOXA3;HOXA3	ENST00000396352.3;ENST00000522193.1;ENST00000517635.2;ENST00000518046.1;ENST00000518088.1;ENST00000317201.2;ENST00000522788.1;ENST00000521779.1;ENST00000521401.1	5'UTR;5'UTR;5'UTR;5'UTR;5'UTR;5'UTR;5'UTR;5'UTR;3'UTR	chr7:27155665-27156315	3					TRUE	HOXA3	HOXA3;HOXA-AS2
cg01028458	0.861922	0.206001	4.18406	2.86342e-05	0.0152951	0.036026	FALSE	FALSE	FALSE	chr7	20661122	+	II			rs79207698	0.073351	rs79207698	0.073351	OpenSea	ABCB5	5'UTR						ABCB5	ENST00000404938.2	5'UTR	ABCB5	ENST00000404938.2	5'UTR								ABCB5	ABCB5
cg01040227	0.396254	0.105967	3.73941	0.000184454	0.044863	0.00947532	FALSE	FALSE	FALSE	chr7	156446169	-	II							OpenSea	RNF32;RNF32;RNF32;RNF32;RNF32;RNF32	Body;Body;Body;Body;Body;Body						RNF32	ENST00000480011.1	5'UTR	RNF32;RNF32;RNF32;RNF32;RNF32	ENST00000472537.1;ENST00000493999.1;ENST00000469382.1;ENST00000480011.1;ENST00000392747.2	TSS1500;TSS1500;5'UTR;5'UTR;3'UTR					chr7:156445391-156446667	5		RNF32	RNF32
cg01040553	0.225566	0.055483	4.0655	4.79303e-05	0.0206468	0.0377465	FALSE	FALSE	FALSE	chr14	101554357	-	II							OpenSea														chr14:101554340-101554630	3
cg01041367	-0.447853	0.114445	-3.91327	9.10549e-05	0.029958	-0.013922	FALSE	FALSE	FALSE	chr8	74888080	-	II	rs12682285	0.474227					N_Shore	TMEM70;TMEM70	TSS1500;TSS1500					Promoter_Associated	TMEM70;TMEM70;TMEM70	ENST00000523794.1;ENST00000517439.1;ENST00000312184.5	5'UTR;TSS1500;TSS1500	TMEM70;TMEM70;TMEM70;TMEM70;TMEM70;TMEM70	ENST00000523794.1;ENST00000416961.2;ENST00000517439.1;ENST00000312184.5;ENST00000517614.1;ENST00000520167.1	5'UTR;TSS1500;TSS1500;TSS1500;TSS1500;5'UTR	chr8:74887860-74889195	3					TRUE	TMEM70	TMEM70
cg01043729	-0.400456	0.112841	-3.54884	0.000386929	0.0668095	-0.00741764	FALSE	FALSE	FALSE	chr19	8029782	+	II							S_Shore	ELAVL1	Body														chr19:8029761-8030097	3			TRUE	ELAVL1
cg01044608	0.37958	0.0977543	3.883	0.000103176	0.0321968	0.00416438	FALSE	FALSE	FALSE	chr19	57831834	-	I							Island	ZNF543	TSS200	high-CpG:62523636-62523817		DMR		Unclassified	ZNF543	ENST00000321545.3	TSS200	ZNF543	ENST00000321545.3	TSS200	chr19:57831665-57831935	3					TRUE	ZNF543	ZNF543
cg01054332	0.372758	0.109389	3.40763	0.000655296	0.0888319	0.00545218	FALSE	FALSE	FALSE	chr6	4135482	+	II							Island	ECI2;ECI2;LOC100507506;ECI2;ECI2	5'UTR;5'UTR;TSS1500;Body;Body					Promoter_Associated	ECI2;ECI2;ECI2;RP3-400B16.1;RP3-400B16.4;ECI2	ENST00000380125.2;ENST00000465828.1;ENST00000361538.2;ENST00000427049.2;ENST00000527831.1;ENST00000413766.2	5'UTR;5'UTR;5'UTR;TSS1500;TSS200;5'UTR	ECI2;ECI2;ECI2;ECI2;ECI2;ECI2;RP3-400B16.1;ECI2;RP3-400B16.4;ECI2;ECI2	ENST00000489086.1;ENST00000380125.2;ENST00000465828.1;ENST00000496241.2;ENST00000361538.2;ENST00000464583.1;ENST00000427049.2;ENST00000495548.1;ENST00000527831.1;ENST00000464057.1;ENST00000413766.2	3'UTR;5'UTR;5'UTR;5'UTR;5'UTR;TSS1500;TSS1500;1stExon;TSS200;3'UTR;5'UTR	chr6:4135105-4136615	3						ECI2;LOC100507506	ECI2;RP3-400B16.1;RP3-400B16.4
cg01056174	0.0941227	0.023815	3.95224	7.74223e-05	0.0271711	0.00124961	FALSE	FALSE	FALSE	chr2	112641738	-	I							Island	ANAPC1;ANAPC1	1stExon;5'UTR	high-CpG:112358138-112358261				Promoter_Associated	ANAPC1;ANAPC1;ANAPC1	ENST00000341068.3;ENST00000489177.1;ENST00000341068.3	1stExon;3'UTR;5'UTR	ANAPC1;ANAPC1;ANAPC1;ANAPC1;ANAPC1	ENST00000467878.1;ENST00000341068.3;ENST00000489177.1;ENST00000467878.1;ENST00000341068.3	1stExon;1stExon;3'UTR;3'UTR;5'UTR	chr2:112641665-112642250	3					TRUE	ANAPC1	ANAPC1
cg01059913	-0.585769	0.156175	-3.75072	0.00017633	0.0436325	-0.0121148	FALSE	FALSE	FALSE	chr12	120033155	+	II							Island	TMEM233	Body						RP11-768F21.1;RP11-768F21.1;RP11-768F21.1;TMEM233	ENST00000535511.1;ENST00000509470.2;ENST00000537366.1;ENST00000453450.2	TSS1500;TSS1500;3'UTR;5'UTR	RP11-768F21.1;RP11-768F21.1;RP11-768F21.1;TMEM233	ENST00000535511.1;ENST00000509470.2;ENST00000537366.1;ENST00000453450.2	TSS1500;TSS1500;3'UTR;5'UTR	chr12:120031305-120033195	3					TRUE	TMEM233	RP11-768F21.1;TMEM233
cg01063759	-1.13246	0.222165	-5.09736	3.44418e-07	0.000905435	-0.038453	FALSE	FALSE	FALSE	chr5	140105694	-	II	rs73273379	0.017816					OpenSea	VTRNA1-3	TSS200						VTRNA1-3	ENST00000365645.1	TSS200	VTRNA1-3	ENST00000365645.1	TSS200	chr5:140105520-140105915	3					TRUE	VTRNA1-3	VTRNA1-3
cg01068407	0.690352	0.19533	3.53429	0.000408877	0.0687754	0.0364438	FALSE	FALSE	FALSE	chr7	150714809	-	II							N_Shore	ATG9B	Body					Unclassified	ATG9B	ENST00000494791.1	3'UTR	ATG9B;ATG9B;ATG9B;ATG9B;ATG9B;ATG9B	ENST00000464855.1;ENST00000469530.2;ENST00000494791.1;ENST00000377974.2;ENST00000486407.1;ENST00000473698.1	3'UTR;TSS1500;3'UTR;3'UTR;3'UTR;3'UTR	chr7:150714720-150715270	3					TRUE	ATG9B	ATG9B
cg01081883	-0.34189	0.099533	-3.43494	0.000592679	0.0844561	-0.0102474	FALSE	FALSE	FALSE	chr16	30390547	+	II							Island	2023-09-01	Body					Promoter_Associated				SEPT1;SEPT1;SEPT1;ZNF48	ENST00000563957.2;ENST00000572252.1;ENST00000573615.1;ENST00000528032.1	3'UTR;3'UTR;3'UTR;5'UTR			chr16:30388331-30390913	6	chr16:30388637-30390942	6	TRUE	2023-09-01	SEPT1;ZNF48
cg01082554	-0.387365	0.115238	-3.36144	0.000775363	0.0973683	-0.0117214	FALSE	FALSE	FALSE	chr1	246614915	+	II							OpenSea	SMYD3	Body						SMYD3	ENST00000490107.1	5'UTR	SMYD3;SMYD3;SMYD3;SMYD3	ENST00000470863.1;ENST00000455277.1;ENST00000490107.1;ENST00000462422.1	3'UTR;5'UTR;5'UTR;3'UTR					chr1:246613681-246615012	6		SMYD3	SMYD3
cg01085853	-0.191468	0.0463961	-4.12681	3.67833e-05	0.017601	-0.0257999	FALSE	FALSE	FALSE	chr16	75015001	-	I							N_Shelf	WDR59	Body									WDR59;WDR59;WDR59	ENST00000562331.1;ENST00000568323.1;ENST00000536050.1	5'UTR;5'UTR;3'UTR							TRUE	WDR59	WDR59
cg01089544	0.487815	0.125896	3.87476	0.00010673	0.0327453	0.0266513	FALSE	FALSE	FALSE	chr9	72130471	-	II							N_Shore	APBA1	Body												chr9:72130265-72130575	3					TRUE	APBA1
cg01091356	1.00743	0.255738	3.93931	8.17158e-05	0.0281266	0.081474	FALSE	FALSE	FALSE	chr7	1233637	-	II			rs73262967	0.029735			OpenSea							Unclassified							chr7:1233525-1233830	3					TRUE
cg01091448	0.215643	0.0614996	3.50641	0.000454199	0.0732552	0.00165464	FALSE	FALSE	FALSE	chr5	34008127	+	II							S_Shore	AMACR;AMACR;AMACR;AMACR;AMACR;AMACR;AMACR;AMACR;AMACR;AMACR;AMACR;AMACR	5'UTR;1stExon;5'UTR;1stExon;1stExon;5'UTR;1stExon;5'UTR;5'UTR;1stExon;1stExon;5'UTR	high-CpG:34043861-34044007				Promoter_Associated	AMACR;AMACR;AMACR;AMACR;AMACR;AMACR;AMACR;AMACR;AMACR;AMACR;AMACR	ENST00000382085.3;ENST00000382072.2;ENST00000502637.1;ENST00000335606.6;ENST00000441713.2;ENST00000382085.3;ENST00000382072.2;ENST00000502637.1;ENST00000335606.6;ENST00000441713.2;ENST00000514195.1	1stExon;1stExon;1stExon;1stExon;1stExon;5'UTR;5'UTR;5'UTR;5'UTR;5'UTR;3'UTR	AMACR;AMACR;AMACR;AMACR;AMACR;AMACR;AMACR;AMACR;AMACR;AMACR;AMACR;AMACR;AMACR;AMACR;AMACR	ENST00000426255.2;ENST00000512079.1;ENST00000382068.3;ENST00000382085.3;ENST00000382072.2;ENST00000426255.2;ENST00000502637.1;ENST00000335606.6;ENST00000441713.2;ENST00000382085.3;ENST00000382072.2;ENST00000502637.1;ENST00000335606.6;ENST00000441713.2;ENST00000514195.1	3'UTR;3'UTR;3'UTR;1stExon;1stExon;1stExon;1stExon;1stExon;1stExon;5'UTR;5'UTR;5'UTR;5'UTR;5'UTR;3'UTR	chr5:34007745-34008670	3					TRUE	AMACR	AMACR
cg01094301	0.191011	0.0504695	3.78468	0.000153906	0.0402861	0.0326798	FALSE	FALSE	FALSE	chr19	47745212	+	II							N_Shore					CDMR									chr19:47744980-47745310	3					TRUE
cg01099389	0.291713	0.0699542	4.17006	3.04523e-05	0.0158669	0.00528025	FALSE	FALSE	FALSE	chr20	35917989	-	II							Island	MANBAL;MANBAL	TSS200;TSS200					Promoter_Associated	MANBAL;MANBAL;MANBAL;MANBAL	ENST00000373606.3;ENST00000397156.3;ENST00000397150.1;ENST00000397152.3	TSS200;TSS200;TSS200;TSS200	MANBAL;MANBAL;MANBAL;MANBAL	ENST00000373606.3;ENST00000397156.3;ENST00000397150.1;ENST00000397152.3	TSS200;TSS200;TSS200;TSS200	chr20:35917900-35918150	3					TRUE	MANBAL	MANBAL
cg01100322	-0.35371	0.0870623	-4.06273	4.85025e-05	0.0207592	-0.00670813	FALSE	FALSE	FALSE	chr12	96042879	+	II							OpenSea								PGAM1P5	ENST00000552554.1	TSS200	PGAM1P5	ENST00000552554.1	TSS200			chr12:96042815-96043566	6	chr12:96042504-96043964	6	TRUE		PGAM1P5
cg01105866	-0.36379	0.0930798	-3.90837	9.29214e-05	0.0302898	-0.0208357	FALSE	FALSE	FALSE	chr13	20599526	-	II							OpenSea	ZMYM2;ZMYM2;ZMYM2;ZMYM2	Body;Body;Body;Body						ZMYM2	ENST00000382870.1	TSS1500	ZMYM2;ZMYM2	ENST00000382870.1;ENST00000468677.1	TSS1500;5'UTR								ZMYM2	ZMYM2
cg01111341	0.221127	0.0653656	3.38292	0.000717191	0.0930762	0.0283335	FALSE	FALSE	FALSE	chr3	133612911	-	II							N_Shore	RAB6B	Body						RAB6B	ENST00000486858.1	5'UTR	RAB6B;RAB6B;RAB6B;RAB6B	ENST00000488969.1;ENST00000477759.1;ENST00000486858.1;ENST00000460865.3	5'UTR;5'UTR;5'UTR;5'UTR	chr3:133612605-133612915	3						RAB6B	RAB6B
cg01116770	-0.392388	0.0910864	-4.30787	1.64836e-05	0.0108951	-0.00551554	FALSE	FALSE	FALSE	chr16	58778332	-	II							OpenSea								U6;RP11-410D17.2	ENST00000363554.1;ENST00000568134.1	TSS200;5'UTR	U6;RP11-410D17.2	ENST00000363554.1;ENST00000568134.1	TSS200;5'UTR									U6;RP11-410D17.2
cg01118569	0.461434	0.126057	3.66052	0.000251706	0.0527973	0.0144683	FALSE	FALSE	FALSE	chr5	124218912	+	II							OpenSea						TRUE														TRUE
cg01124530	0.159824	0.0412859	3.87115	0.000108323	0.0330211	0.0202884	FALSE	FALSE	FALSE	chr1	204344861	-	II							N_Shore											PLEKHA6	ENST00000564627.1	3'UTR							TRUE		PLEKHA6
cg01125366	0.337922	0.0645886	5.23191	1.6777e-07	0.000555386	0.00990056	FALSE	FALSE	FALSE	chr10	72218306	-	I							Island						TRUE	Unclassified_Cell_type_specific							chr10:72218065-72218575	3					TRUE
cg01133989	-0.263888	0.0742199	-3.55549	0.000377275	0.0659373	-0.00481112	FALSE	FALSE	FALSE	chr17	40725957	-	II							N_Shelf	PSMC3IP;PSMC3IP	Body;Body																chr17:40723368-40726644	6	TRUE	PSMC3IP
cg01136750	0.187571	0.0348013	5.38976	7.05505e-08	0.000323168	0.00336597	FALSE	FALSE	FALSE	chr10	26986380	+	I							Island	PDSS1	TSS1500	high-CpG:27026112-27026621				Promoter_Associated	PDSS1;PDSS1	ENST00000376215.5;ENST00000376203.5	TSS1500;TSS1500	PDSS1;PDSS1	ENST00000376215.5;ENST00000376203.5	TSS1500;TSS1500	chr10:26985965-26986675	3					TRUE	PDSS1	PDSS1
cg01141580	0.363607	0.105557	3.44466	0.000571776	0.0828408	0.00515826	FALSE	FALSE	FALSE	chr17	59477027	+	II							Island	TBX2	TSS1500			DMR			TBX2	ENST00000424871.2	TSS1500	TBX2;TBX2;TBX2	ENST00000424871.2;ENST00000419047.1;ENST00000477081.1	TSS1500;TSS1500;TSS1500	chr17:59476060-59480335	3					TRUE	TBX2	TBX2
cg01150226	0.639871	0.15296	4.18325	2.87371e-05	0.0153123	0.0462679	FALSE	FALSE	FALSE	chr7	20477414	-	II							OpenSea																		chr7:20477367-20478795	6
cg01163066	0.156906	0.0407906	3.84661	0.000119762	0.0348053	0.00332279	FALSE	FALSE	FALSE	chr12	7126256	-	I							Island	LPCAT3	TSS1500					Promoter_Associated	C1S;LPCAT3	ENST00000406697.1;ENST00000261407.4	5'UTR;TSS1500	C1S;LPCAT3;LPCAT3;LPCAT3	ENST00000406697.1;ENST00000540090.1;ENST00000535479.1;ENST00000261407.4	5'UTR;TSS1500;TSS1500;TSS1500	chr12:7125780-7126430	3					TRUE	LPCAT3	C1S;LPCAT3
cg01172965	0.501457	0.135168	3.70987	0.000207366	0.047563	0.0135802	FALSE	FALSE	FALSE	chr14	90527378	-	II							Island	KCNK13	TSS1500					NonGene_Associated	KCNK13	ENST00000282146.4	TSS1500	KCNK13	ENST00000282146.4	TSS1500	chr14:90527305-90527655	3					TRUE	KCNK13	KCNK13
cg01173350	0.175399	0.0470424	3.72853	0.000192597	0.0459547	0.00294086	FALSE	FALSE	FALSE	chr20	17662755	+	I							Island	RRBP1;RRBP1;RRBP1;RRBP1	1stExon;1stExon;5'UTR;5'UTR	high-CpG:17610621-17610986				Promoter_Associated	RRBP1;RRBP1;RRBP1;RRBP1;RRBP1;RRBP1;RRBP1	ENST00000377813.1;ENST00000377807.2;ENST00000360807.4;ENST00000455029.2;ENST00000377813.1;ENST00000377807.2;ENST00000360807.4	1stExon;1stExon;1stExon;TSS200;5'UTR;5'UTR;5'UTR	RRBP1;RRBP1;RRBP1;RRBP1;RRBP1;RRBP1;RRBP1	ENST00000377813.1;ENST00000377807.2;ENST00000360807.4;ENST00000455029.2;ENST00000377813.1;ENST00000377807.2;ENST00000360807.4	1stExon;1stExon;1stExon;TSS200;5'UTR;5'UTR;5'UTR	chr20:17662485-17662775	3						RRBP1	RRBP1
cg01177967	-0.58861	0.129603	-4.54166	5.58141e-06	0.00578612	-0.00756805	FALSE	FALSE	FALSE	chr1	33643396	+	II							N_Shelf	TRIM62	Body						TRIM62;TRIM62	ENST00000543586.1;ENST00000485148.1	TSS1500;3'UTR	TRIM62;TRIM62	ENST00000543586.1;ENST00000485148.1	TSS1500;3'UTR								TRIM62	TRIM62
cg01180859	0.217411	0.0600658	3.61954	0.000295124	0.0579707	0.0237187	FALSE	FALSE	FALSE	chr1	214690478	-	II	rs41530849	0.033764					OpenSea	PTPN14	5'UTR						PTPN14	ENST00000366956.4	5'UTR	PTPN14;PTPN14	ENST00000486173.1;ENST00000366956.4	3'UTR;5'UTR					chr1:214689589-214690594	6		PTPN14	PTPN14
cg01181053	0.288586	0.0812076	3.55368	0.000379877	0.0661709	0.00445414	FALSE	FALSE	FALSE	chr11	57425124	-	II							Island	CLP1;CLP1	TSS200;TSS200					Promoter_Associated	CLP1;CLP1;CLP1;CLP1	ENST00000533682.1;ENST00000525602.1;ENST00000302731.4;ENST00000533682.1	1stExon;TSS200;TSS200;5'UTR	CLP1;CLP1;CLP1;CLP1;CLP1;CLP1	ENST00000533682.1;ENST00000533905.1;ENST00000525602.1;ENST00000302731.4;ENST00000529773.1;ENST00000533682.1	1stExon;TSS200;TSS200;TSS200;5'UTR;5'UTR	chr11:57424845-57425275	3					TRUE	CLP1	CLP1
cg01182430	0.435416	0.123659	3.52109	0.000429771	0.0709436	0.0234459	FALSE	FALSE	FALSE	chr18	75680550	+	II	rs79381274	0.013032					OpenSea					CDMR													chr18:75678234-75706180	6	TRUE
cg01182807	0.212701	0.0486485	4.3722	1.23e-05	0.00919433	0.0317509	FALSE	FALSE	FALSE	chr8	136697703	+	II							OpenSea														chr8:136697605-136698035	3
cg01185573	0.41766	0.119763	3.48739	0.000487754	0.0762932	0.0433899	FALSE	FALSE	FALSE	chr3	135432551	-	II							OpenSea						TRUE														TRUE
cg01189011	0.349917	0.0722643	4.84219	1.28416e-06	0.00217582	0.0388664	FALSE	FALSE	FALSE	chr4	153894792	-	II							N_Shelf	FHDC1	Body				TRUE								chr4:153894320-153895335	3					TRUE	FHDC1
cg01194018	0.212007	0.0582967	3.63668	0.000276173	0.0558208	0.0270765	FALSE	FALSE	FALSE	chr5	109429257	+	II			rs117360700	0.014323			OpenSea														chr5:109429000-109429410	3
cg01200640	-0.20837	0.059176	-3.52119	0.000429617	0.0709436	-0.00504547	FALSE	FALSE	FALSE	chr8	687384	-	I							Island							Unclassified_Cell_type_specific	ERICH1	ENST00000518277.1	3'UTR	CTD-3212A4.1;CTD-3212A4.1;ERICH1	ENST00000522092.1;ENST00000520816.1;ENST00000518277.1	TSS1500;TSS1500;3'UTR	chr8:687345-687915	3					TRUE		CTD-3212A4.1;ERICH1
cg01206335	0.411685	0.122289	3.3665	0.000761279	0.0962749	0.0170087	FALSE	FALSE	FALSE	chr1	152898993	-	II							OpenSea																chr1:152898518-152899055	6	chr1:152898250-152899624	6
cg01209150	0.45944	0.132502	3.46742	0.000525488	0.0791421	0.0121951	FALSE	FALSE	FALSE	chr5	66596222	+	II							OpenSea						TRUE								chr5:66596060-66596490	3					TRUE
cg01209262	0.539053	0.10713	5.03176	4.85987e-07	0.00112607	0.0313785	FALSE	FALSE	FALSE	chr8	92457525	-	II							OpenSea																		chr8:92456138-92458163	3
cg01210679	-0.353057	0.0891104	-3.96202	7.43195e-05	0.0265432	-0.00635188	FALSE	FALSE	FALSE	chr6	7888898	+	II			rs143994913	0.0119			OpenSea	TXNDC5;TXNDC5	Body;Body						RP1-126E20.3	ENST00000439343.2	3'UTR	TXNDC5;TXNDC5;RP1-126E20.3	ENST00000460138.1;ENST00000475802.1;ENST00000439343.2	3'UTR;3'UTR;3'UTR	chr6:7888860-7889210	3					TRUE	TXNDC5	TXNDC5;RP1-126E20.3
cg01212326	0.533248	0.146372	3.64309	0.000269384	0.0549847	0.0848084	FALSE	FALSE	FALSE	chr11	111250286	+	II							OpenSea	POU2AF1	TSS200					Unclassified	POU2AF1;POU2AF1	ENST00000393067.3;ENST00000393067.3	1stExon;5'UTR	POU2AF1;POU2AF1;POU2AF1	ENST00000393067.3;ENST00000393067.3;ENST00000530793.1	1stExon;5'UTR;TSS1500			chr11:111248783-111251506	6	chr11:111220028-111251516	6	TRUE	POU2AF1	POU2AF1
cg01213889	0.397529	0.093909	4.23313	2.30462e-05	0.01345	0.010388	FALSE	FALSE	FALSE	chr16	128009	-	I							Island	MPG;MPG;MPG	5'UTR;TSS200;TSS200						MPG;MPG;MPG;MPG	ENST00000475280.1;ENST00000219431.4;ENST00000397817.1;ENST00000356432.3	TSS1500;TSS1500;5'UTR;TSS200	MPG;MPG;MPG;MPG;MPG	ENST00000475280.1;ENST00000219431.4;ENST00000436333.1;ENST00000397817.1;ENST00000356432.3	TSS1500;TSS1500;5'UTR;5'UTR;TSS200			chr16:107273-130390	6	chr16:125662-129996	6		MPG	MPG
cg01216078	-0.306197	0.080189	-3.81844	0.000134296	0.0372828	-0.00714382	FALSE	FALSE	FALSE	chr2	15428083	-	II							OpenSea	NBAS	Body																		TRUE	NBAS
cg01223652	0.370774	0.102268	3.62552	0.000288375	0.0572734	0.0590466	FALSE	FALSE	FALSE	chr12	301763	-	II	rs75000134	0.010986					S_Shelf	SLC6A12;SLC6A12;SLC6A12;SLC6A12	Body;Body;Body;Body						RP11-283I3.1	ENST00000544067.1	TSS1500	SLC6A12;RP11-283I3.1	ENST00000545058.1;ENST00000544067.1	3'UTR;TSS1500			chr12:301135-303046	6				SLC6A12	SLC6A12;RP11-283I3.1
cg01226265	0.323375	0.0877936	3.68336	0.000230181	0.0503963	0.00713214	FALSE	FALSE	FALSE	chr18	72123958	+	I							Island	FAM69C	Body			DMR		Unclassified_Cell_type_specific	FAM69C	ENST00000400291.2	5'UTR	FAM69C	ENST00000400291.2	5'UTR	chr18:72123565-72124795	3					TRUE	FAM69C	FAM69C
cg01228438	0.549207	0.161008	3.41106	0.000647118	0.0882053	0.037898	FALSE	FALSE	FALSE	chr2	145100943	-	II							OpenSea														chr2:145100800-145101070	3
cg01239428	-0.27866	0.0827193	-3.36874	0.000755132	0.0958415	-0.00250214	FALSE	FALSE	FALSE	chr3	122838416	+	II	rs3804750	0.042543					OpenSea	PDIA5;PDIA5	Body;Body												chr3:122838385-122838595	3						PDIA5
cg01240089	0.173646	0.0442535	3.92389	8.71304e-05	0.0291622	0.0024635	FALSE	FALSE	FALSE	chr21	34638642	-	I							Island	IL10RB;IL10RB-AS1	TSS200;TSS200					Promoter_Associated	IL10RB;IL10RB;AP000295.7	ENST00000290200.2;ENST00000539894.1;ENST00000411998.1	TSS200;TSS200;TSS200	AP000295.9;IL10RB;IL10RB;IL10RB;AP000295.7;AP000295.9;AP000295.9	ENST00000549211.1;ENST00000290200.2;ENST00000422891.1;ENST00000539894.1;ENST00000411998.1;ENST00000451624.1;ENST00000435704.1	3'UTR;TSS200;TSS200;TSS200;TSS200;5'UTR;3'UTR	chr21:34637980-34639795	3						IL10RB;IL10RB-AS1	AP000295.9;IL10RB;AP000295.7
cg01245965	0.642945	0.183857	3.49699	0.000470541	0.0748037	0.0186629	FALSE	FALSE	FALSE	chr15	33278159	-	II			rs72719360	0.028646			OpenSea	FMN1	Body				TRUE														TRUE	FMN1
cg01250832	0.610767	0.107224	5.69619	1.22514e-08	9.02109e-05	0.0199562	FALSE	FALSE	FALSE	chr1	151579630	+	II	rs1196360	0.187415					OpenSea																		chr1:151578785-151579797	6
cg01258703	0.267283	0.0487321	5.48474	4.14083e-08	0.000216057	0.0229993	FALSE	FALSE	FALSE	chr10	44857740	-	II							OpenSea							Unclassified_Cell_type_specific							chr10:44857565-44857875	3
cg01258949	-0.389284	0.0998442	-3.89891	9.66264e-05	0.0308967	-0.00765296	FALSE	FALSE	FALSE	chr11	47092992	+	II							OpenSea	C11orf49;C11orf49;C11orf49;C11orf49	Body;Body;Body;Body				TRUE		C11orf49;C11orf49	ENST00000527268.1;ENST00000536126.1	5'UTR;5'UTR	C11orf49;C11orf49;C11orf49;C11orf49;C11orf49;C11orf49;C11orf49;C11orf49;C11orf49	ENST00000527268.1;ENST00000533124.1;ENST00000536126.1;ENST00000527234.1;ENST00000532840.1;ENST00000526424.1;ENST00000527667.1;ENST00000532633.1;ENST00000525279.1	5'UTR;5'UTR;5'UTR;5'UTR;5'UTR;3'UTR;3'UTR;3'UTR;3'UTR					chr11:47092864-47093907	4	TRUE	C11orf49	C11orf49
cg01261206	-0.307586	0.0766714	-4.01174	6.02719e-05	0.0234155	-0.00348032	FALSE	FALSE	FALSE	chr11	1011281	-	II							S_Shore	AP2A2	3'UTR						AP2A2	ENST00000448903.2	3'UTR	AP2A2	ENST00000448903.2	3'UTR	chr11:1011100-1011410	3					TRUE	AP2A2	AP2A2
cg01268720	0.31594	0.0885255	3.56891	0.000358463	0.0642749	0.0343837	FALSE	FALSE	FALSE	chr8	27757113	-	II							OpenSea	SCARA5	Body												chr8:27756985-27757355	3						SCARA5
cg01268752	-0.498176	0.139699	-3.56607	0.00036237	0.0646665	-0.00894189	FALSE	FALSE	FALSE	chr20	43926551	+	II	rs2227275	0.243538					N_Shore	MATN4;MATN4;MATN4	Body;Body;Body						MATN4	ENST00000372754.1	ExonBnd	MATN4	ENST00000372754.1	ExonBnd							TRUE	MATN4	MATN4
cg01270001	0.266826	0.0648953	4.11164	3.92857e-05	0.0182596	0.00299212	FALSE	FALSE	FALSE	chr7	150020401	+	I	rs2159234	0.297532					Island	LRRC61;ACTR3C;LRRC61;LRRC61;LRRC61	1stExon;5'UTR;5'UTR;5'UTR;1stExon	high-CpG:149651202-149651531				Promoter_Associated	LRRC61;LRRC61;LRRC61;LRRC61;LRRC61;ACTR3C;LRRC61;LRRC61;LRRC61	ENST00000463441.1;ENST00000463441.1;ENST00000323078.7;ENST00000359623.4;ENST00000493307.1;ENST00000539352.1;ENST00000323078.7;ENST00000359623.4;ENST00000493307.1	1stExon;5'UTR;1stExon;1stExon;1stExon;5'UTR;5'UTR;5'UTR;5'UTR	LRRC61;ACTR3C;LRRC61;LRRC61;LRRC61;LRRC61;LRRC61;ACTR3C;LRRC61;LRRC61;LRRC61	ENST00000471872.1;ENST00000477367.1;ENST00000463441.1;ENST00000463441.1;ENST00000323078.7;ENST00000359623.4;ENST00000493307.1;ENST00000539352.1;ENST00000323078.7;ENST00000359623.4;ENST00000493307.1	5'UTR;TSS200;1stExon;5'UTR;1stExon;1stExon;1stExon;5'UTR;5'UTR;5'UTR;5'UTR	chr7:150020120-150020495	3					TRUE	LRRC61;ACTR3C	LRRC61;ACTR3C
cg01273994	0.287599	0.0779058	3.69162	0.000222832	0.0495523	0.00409299	FALSE	FALSE	FALSE	chr14	68286939	+	II							OpenSea	RAD51L1;RAD51L1;RAD51L1	5'UTR;5'UTR;5'UTR					Promoter_Associated	RAD51B;RAD51B;RAD51B	ENST00000487861.1;ENST00000471583.1;ENST00000488612.1	5'UTR;5'UTR;5'UTR	RAD51B;RAD51B;RAD51B	ENST00000479335.1;ENST00000471583.1;ENST00000488612.1	5'UTR;5'UTR;5'UTR	chr14:68286585-68287070	3					TRUE	RAD51L1	RAD51B
cg01274028	0.264279	0.0781547	3.38149	0.000720951	0.0932842	0.0235011	FALSE	FALSE	FALSE	chr11	66633768	+	II							S_Shelf	PC;PC;PC	Body;Body;Body														chr11:66630843-66639711	6			TRUE	PC
cg01275848	0.437301	0.111168	3.93371	8.3644e-05	0.0285219	0.0191658	FALSE	FALSE	FALSE	chr11	43956384	+	II							OpenSea								RP11-613D13.4	ENST00000526408.1	5'UTR	RP11-613D13.4	ENST00000526408.1	5'UTR	chr11:43956145-43956575	3							RP11-613D13.4
cg01278718	0.334476	0.0962981	3.47334	0.000514031	0.0783229	0.0117767	FALSE	FALSE	FALSE	chr11	65998056	+	II							OpenSea	PACS1	Body						PACS1	ENST00000529757.1	1stExon	PACS1;PACS1	ENST00000528935.1;ENST00000529757.1	TSS1500;1stExon	chr11:65997985-65998215	3						PACS1	PACS1
cg01285144	-0.248533	0.07314	-3.39805	0.00067868	0.0904304	-0.0178457	FALSE	FALSE	FALSE	chr11	5174983	-	II							OpenSea	OR52A1	TSS1500						OR52A1;OR52A1	ENST00000328942.1;ENST00000380367.1	TSS1500;5'UTR	OR52A1;OR52A1	ENST00000328942.1;ENST00000380367.1	TSS1500;5'UTR								OR52A1	OR52A1
cg01292722	0.306961	0.0818874	3.74857	0.000177846	0.0438288	0.0299485	FALSE	FALSE	FALSE	chr3	150690429	-	II							OpenSea	CLRN1;CLRN1OS	1stExon;TSS200						CLRN1;CLRN1;CLRN1-AS1;CLRN1-AS1;RP11-166N6.2	ENST00000328863.4;ENST00000327047.1;ENST00000465576.1;ENST00000476886.1;ENST00000469268.1	1stExon;1stExon;TSS200;5'UTR;5'UTR	CLRN1;CLRN1;CLRN1;CLRN1;CLRN1-AS1;CLRN1;CLRN1;CLRN1-AS1;RP11-166N6.2	ENST00000468836.1;ENST00000328863.4;ENST00000472224.1;ENST00000327047.1;ENST00000465576.1;ENST00000472224.1;ENST00000468836.1;ENST00000476886.1;ENST00000469268.1	1stExon;1stExon;1stExon;1stExon;TSS200;3'UTR;5'UTR;5'UTR;5'UTR	chr3:150690425-150690715	3					TRUE	CLRN1;CLRN1OS	CLRN1;CLRN1-AS1;RP11-166N6.2
cg01301443	0.464575	0.134948	3.44262	0.000576098	0.0832068	0.0110569	FALSE	FALSE	FALSE	chr1	183191792	-	II							OpenSea	LAMC2;LAMC2	Body;Body		chr1:183191719-183191719																	LAMC2
cg01304062	0.415126	0.118205	3.5119	0.000444912	0.0723205	0.0571539	FALSE	FALSE	FALSE	chr16	18067387	+	II							OpenSea								CTA-481E9.4;CTA-481E9.4	ENST00000569048.1;ENST00000567304.1	TSS1500;3'UTR	CTA-481E9.4;CTA-481E9.4	ENST00000569048.1;ENST00000567304.1	TSS1500;3'UTR									CTA-481E9.4
cg01311655	0.137358	0.0399188	3.44092	0.000579731	0.0834859	0.0174511	FALSE	FALSE	FALSE	chr16	495875	+	II							OpenSea	RAB11FIP3	Body												chr16:495765-495975	3						RAB11FIP3
cg01330748	0.447755	0.108328	4.13333	3.57547e-05	0.0173355	0.0300107	FALSE	FALSE	FALSE	chr3	32910578	+	II							OpenSea	TRIM71	Body																chr3:32910228-32916485	6		TRIM71
cg01336162	-0.50741	0.149088	-3.40343	0.00066545	0.0894847	-0.0252401	FALSE	FALSE	FALSE	chr1	92350133	+	II							N_Shore	TGFBR3	5'UTR			RDMR			TGFBR3;TGFBR3;TGFBR3	ENST00000465892.2;ENST00000212355.4;ENST00000370399.2	5'UTR;5'UTR;5'UTR	TGFBR3;TGFBR3;TGFBR3;TGFBR3;TGFBR3;TGFBR3	ENST00000532540.1;ENST00000465892.2;ENST00000417833.2;ENST00000212355.4;ENST00000370399.2;ENST00000533370.1	5'UTR;5'UTR;5'UTR;5'UTR;5'UTR;3'UTR	chr1:92350020-92351395	3					TRUE	TGFBR3	TGFBR3
cg01337207	0.656931	0.157325	4.17564	2.97149e-05	0.0156399	0.112289	FALSE	FALSE	FALSE	chr6	32063835	+	I							Island	TNXB	Body									TNXB	ENST00000486148.1	3'UTR	chr6:32063585-32064335	3					TRUE	TNXB	TNXB
cg01338599	0.305082	0.0844202	3.61386	0.000301677	0.0586005	0.00356965	FALSE	FALSE	FALSE	chr20	30697450	+	II	rs73906741	0.015096					OpenSea	TM9SF4;TM9SF4	1stExon;5'UTR	low-CpG:30160952-30161231				Promoter_Associated	TM9SF4;TM9SF4;TM9SF4;TM9SF4	ENST00000398022.2;ENST00000398022.2;ENST00000421148.2;ENST00000217315.5	5'UTR;1stExon;TSS200;TSS200	TM9SF4;TM9SF4;TM9SF4;TM9SF4;TM9SF4;TM9SF4	ENST00000398022.2;ENST00000398022.2;ENST00000442842.1;ENST00000450829.1;ENST00000217315.5;ENST00000417389.1	5'UTR;1stExon;TSS200;TSS200;TSS200;TSS200	chr20:30697165-30698355	3					TRUE	TM9SF4	TM9SF4
cg01346830	0.352947	0.0941862	3.74734	0.00017872	0.0439307	0.00610862	FALSE	FALSE	FALSE	chr22	18893669	-	II	rs407895	0.195492					Island	DGCR6	TSS200					Promoter_Associated	DGCR6;DGCR6	ENST00000331444.6;ENST00000483718.1	TSS200;TSS200	DGCR6;DGCR6;DGCR6;DGCR6;DGCR6;DGCR6	ENST00000477156.1;ENST00000331444.6;ENST00000413981.1;ENST00000483718.1;ENST00000427407.1;ENST00000480608.1	TSS1500;TSS200;5'UTR;TSS200;TSS200;TSS200	chr22:18893385-18894835	3					TRUE	DGCR6	DGCR6
cg01348822	0.199113	0.0457356	4.35357	1.33941e-05	0.0097482	0.0208114	FALSE	FALSE	FALSE	chr19	31071558	-	II							OpenSea
cg01350394	0.407027	0.118697	3.42914	0.000605502	0.0853917	0.0333917	FALSE	FALSE	FALSE	chr2	88939514	-	II							OpenSea														chr2:88939460-88939650	3
cg01350636	-0.950409	0.224431	-4.23474	2.28813e-05	0.0134162	-0.0482685	FALSE	FALSE	FALSE	chr6	12909549	-	II							OpenSea	PHACTR1;PHACTR1	Body;Body		chr6:12909376-12909376																	PHACTR1
cg01350767	0.155848	0.0451353	3.45292	0.000554556	0.0816029	0.00264927	FALSE	FALSE	FALSE	chr22	38054644	+	I							Island	PDXP	TSS200					Promoter_Associated	PDXP;Z83844.1	ENST00000215904.6;ENST00000456099.1	TSS200;TSS1500	PDXP;Z83844.1;SH3BP1	ENST00000215904.6;ENST00000456099.1;ENST00000451997.1	TSS200;TSS1500;3'UTR	chr22:38054140-38054775	3					TRUE	PDXP	PDXP;Z83844.1;SH3BP1
cg01366416	0.869625	0.216624	4.01444	5.95867e-05	0.0232525	0.0634478	FALSE	FALSE	FALSE	chr1	4000273	-	II							OpenSea	LINC01346	TSS1500						RP13-614K11.1;RP13-614K11.1	ENST00000456897.1;ENST00000412674.1	TSS1500;TSS1500	RP13-614K11.1;RP13-614K11.1	ENST00000456897.1;ENST00000412674.1	TSS1500;TSS1500			chr1:3999923-4000740	6				LINC01346	RP13-614K11.1
cg01366903	0.170217	0.0487573	3.49112	0.000481001	0.0757239	0.00228507	FALSE	FALSE	FALSE	chr19	36207524	+	I							Island	ZBTB32;KMT2B	Body;TSS1500					Promoter_Associated	MLL4	ENST00000341701.1	TSS1500	ZBTB32;MLL4	ENST00000481182.1;ENST00000341701.1	3'UTR;TSS1500	chr19:36206845-36207635	3						ZBTB32;KMT2B	ZBTB32;MLL4
cg01372202	-0.474775	0.136068	-3.48926	0.000484366	0.0759593	-0.0123698	FALSE	FALSE	FALSE	chr19	50097851	+	II							Island	PRR12	Body						PRR12	ENST00000246798.4	TSS1500	PRR12	ENST00000246798.4	TSS1500	chr19:50097665-50097995	3					TRUE	PRR12	PRR12
cg01383203	0.224361	0.0652903	3.43636	0.000589576	0.0842236	0.0305227	FALSE	FALSE	FALSE	chr16	1220524	+	II	rs72775428	0.091491					N_Shore	CACNA1H;CACNA1H	Body;Body														chr16:1201373-1229539	6			TRUE	CACNA1H
cg01385063	0.238411	0.0555028	4.29547	1.74321e-05	0.0113133	0.0292567	FALSE	FALSE	FALSE	chr11	60634374	-	II							OpenSea	ZP1	TSS1500						ZP1	ENST00000278853.5	TSS1500	ZP1	ENST00000278853.5	TSS1500								ZP1	ZP1
cg01385533	-0.46067	0.0982893	-4.68688	2.77401e-06	0.0036185	-0.0108033	FALSE	FALSE	FALSE	chr2	1482597	+	II	rs6708496	0.310932					S_Shore	TPO;TPO;TPO;TPO	Body;Body;Body;Body						TPO	ENST00000497517.2	5'UTR	TPO	ENST00000497517.2	5'UTR	chr2:1482365-1482775	3					TRUE	TPO	TPO
cg01388796	0.1448	0.0422514	3.42709	0.00061008	0.0855736	0.00231625	FALSE	FALSE	FALSE	chr19	3801548	+	I	rs11671451	0.027224					Island	MATK;MATK	5'UTR;1stExon			DMR		Unclassified_Cell_type_specific	MATK;MATK	ENST00000395045.1;ENST00000395045.1	1stExon;5'UTR	MATK;MATK	ENST00000395045.1;ENST00000395045.1	1stExon;5'UTR	chr19:3801385-3801675	3					TRUE	MATK	MATK
cg01396580	0.121385	0.0338976	3.58094	0.000342364	0.0627871	0.00172148	FALSE	FALSE	FALSE	chr1	52832012	-	I							Island	CC2D1B	TSS200					Promoter_Associated	CC2D1B;CC2D1B;CC2D1B;CC2D1B;CC2D1B	ENST00000491136.1;ENST00000371575.3;ENST00000284376.3;ENST00000371573.1;ENST00000371586.2	TSS200;TSS200;TSS200;TSS200;TSS200	CC2D1B;CC2D1B;CC2D1B;CC2D1B;CC2D1B	ENST00000491136.1;ENST00000460727.1;ENST00000284376.3;ENST00000371573.1;ENST00000371586.2	TSS200;TSS200;TSS200;TSS200;TSS200	chr1:52831785-52832235	3					TRUE	CC2D1B	CC2D1B
cg01398181	0.619667	0.185049	3.34866	0.000812029	0.0997604	0.0121447	FALSE	FALSE	FALSE	chr12	2279968	+	II							OpenSea	CACNA1C;CACNA1C;CACNA1C;CACNA1C;CACNA1C;CACNA1C;CACNA1C;CACNA1C;CACNA1C;CACNA1C;CACNA1C;CACNA1C;CACNA1C;CACNA1C;CACNA1C;CACNA1C;CACNA1C;CACNA1C;CACNA1C;CACNA1C;CACNA1C;CACNA1C;CACNA1C	Body;Body;Body;Body;Body;Body;Body;Body;Body;Body;Body;Body;Body;Body;Body;Body;Body;Body;Body;Body;Body;Body;Body				TRUE														TRUE	CACNA1C
cg01401676	0.231786	0.0648753	3.57279	0.000353196	0.0638593	0.00308611	FALSE	FALSE	FALSE	chr21	46359750	-	I							Island	LINC01547;LINC01547;FAM207A	Body;Body;TSS1500					Promoter_Associated	C21orf67;C21orf67;C21orf67;C21orf67;C21orf67;FAM207A;FAM207A	ENST00000330551.3;ENST00000380070.4;ENST00000330551.3;ENST00000397841.1;ENST00000397841.1;ENST00000291634.6;ENST00000397826.3	5'UTR;5'UTR;1stExon;1stExon;5'UTR;TSS200;TSS200	C21orf67;C21orf67;C21orf67;C21orf67;C21orf67;FAM207A;FAM207A;FAM207A	ENST00000330551.3;ENST00000380070.4;ENST00000330551.3;ENST00000397841.1;ENST00000397841.1;ENST00000291634.6;ENST00000397826.3;ENST00000458015.1	5'UTR;5'UTR;1stExon;1stExon;5'UTR;TSS200;TSS200;TSS200	chr21:46359705-46360015	3						LINC01547;FAM207A	C21orf67;FAM207A
cg01402511	0.313764	0.0925244	3.39114	0.000696015	0.091594	0.0297195	FALSE	FALSE	FALSE	chr3	130150711	+	II							OpenSea	COL6A5;COL6A5;COL6A5	Body;Body;Body									COL6A5	ENST00000512836.1	1stExon								COL6A5	COL6A5
cg01405329	0.362287	0.0701266	5.16618	2.38928e-07	0.000710361	0.00727841	FALSE	FALSE	FALSE	chr12	62860462	-	II							Island	MON2	TSS200					Promoter_Associated	MON2;MON2;MON2;MON2;MON2;MON2	ENST00000280379.6;ENST00000546600.1;ENST00000261188.5;ENST00000549378.1;ENST00000552738.1;ENST00000552115.1	TSS200;TSS200;TSS200;TSS200;TSS200;TSS200	MON2;MON2;MON2;MON2;MON2;MON2;MON2	ENST00000549286.1;ENST00000280379.6;ENST00000546600.1;ENST00000261188.5;ENST00000549378.1;ENST00000547095.1;ENST00000552115.1	TSS1500;TSS200;TSS200;TSS200;TSS200;TSS200;TSS200	chr12:62859840-62860670	3					TRUE	MON2	MON2
cg01408845	0.255838	0.0479253	5.33827	9.38372e-08	0.000385063	0.024471	FALSE	FALSE	FALSE	chr17	26705012	+	II							N_Shelf	SARM1	Body						CTB-96E2.3	ENST00000555264.1	5'UTR	CTB-96E2.3;SARM1	ENST00000555264.1;ENST00000379061.4	5'UTR;5'UTR							TRUE	SARM1	CTB-96E2.3;SARM1
cg01411652	-0.354796	0.0888176	-3.99465	6.47893e-05	0.0244824	-0.00586088	FALSE	FALSE	FALSE	chr1	14113172	-	II	rs115795012	0.011551					OpenSea	PRDM2;PRDM2;PRDM2;PRDM2	Body;3'UTR;Body;3'UTR						PRDM2;PRDM2;PRDM2	ENST00000343137.4;ENST00000311066.5;ENST00000413440.1	3'UTR;3'UTR;3'UTR	PRDM2;PRDM2;PRDM2;PRDM2;PRDM2	ENST00000470057.1;ENST00000343137.4;ENST00000311066.5;ENST00000413440.1;ENST00000491134.1	3'UTR;3'UTR;3'UTR;3'UTR;3'UTR					chr1:14099586-14113761	6	TRUE	PRDM2	PRDM2
cg01412445	0.237162	0.060698	3.90725	9.33531e-05	0.0303802	0.00253732	FALSE	FALSE	FALSE	chr15	72978825	-	II							S_Shore	HIGD2B;BBS4	TSS1500;Body					Promoter_Associated_Cell_type_specific	BBS4;BBS4;HIGD2B;BBS4;BBS4	ENST00000564239.1;ENST00000395205.2;ENST00000311755.3;ENST00000539603.1;ENST00000542334.1	TSS1500;TSS200;TSS1500;5'UTR;5'UTR	BBS4;BBS4;BBS4;HIGD2B;BBS4;BBS4;BBS4;BBS4;BBS4	ENST00000564239.1;ENST00000562084.1;ENST00000395205.2;ENST00000311755.3;ENST00000566829.1;ENST00000566829.1;ENST00000539603.1;ENST00000542334.1;ENST00000562084.1	TSS1500;1stExon;TSS200;TSS1500;5'UTR;1stExon;5'UTR;5'UTR;3'UTR	chr15:72978420-72979195	3					TRUE	HIGD2B;BBS4	BBS4;HIGD2B
cg01412803	-0.429184	0.0997263	-4.30361	1.68036e-05	0.0109698	-0.0121401	FALSE	FALSE	FALSE	chr1	237954364	-	II							OpenSea	RYR2	Body				TRUE		RYR2;RYR2	ENST00000536033.1;ENST00000540213.1	TSS1500;3'UTR	RYR2;RYR2	ENST00000536033.1;ENST00000540213.1	TSS1500;3'UTR							TRUE	RYR2	RYR2
cg01414830	0.31747	0.0946471	3.35425	0.000795797	0.0986062	0.00664564	FALSE	FALSE	FALSE	chr6	79577007	+	II							N_Shore	IRAK1BP1	TSS200					Promoter_Associated	IRAK1BP1	ENST00000369940.1	TSS200	IRAK1BP1	ENST00000369940.1	TSS200	chr6:79576820-79577815	3					TRUE	IRAK1BP1	IRAK1BP1
cg01415122	-0.369209	0.105738	-3.49172	0.000479919	0.075653	-0.00612459	FALSE	FALSE	FALSE	chr2	85929746	-	II							OpenSea																		chr2:85928463-85930197	6
cg01417062	0.493062	0.141349	3.48826	0.000486174	0.0761495	0.0408839	FALSE	FALSE	FALSE	chr10	63246532	+	II							OpenSea						TRUE												chr10:63246525-63246959	3	TRUE
cg01420088	-0.395878	0.0820118	-4.82708	1.3855e-06	0.00229348	-0.0114305	FALSE	FALSE	FALSE	chr10	101491661	-	II							N_Shore	CUTC;COX15;COX15	TSS1500;Body;Body					Promoter_Associated	COX15;CUTC;CUTC	ENST00000485884.1;ENST00000370476.5;ENST00000493385.1	3'UTR;TSS1500;5'UTR	COX15;CUTC;CUTC;CUTC;CUTC	ENST00000485884.1;ENST00000370476.5;ENST00000471520.1;ENST00000370472.4;ENST00000493385.1	3'UTR;TSS1500;TSS1500;TSS1500;5'UTR	chr10:101491565-101491735	3					TRUE	CUTC;COX15	COX15;CUTC
cg01420103	0.419015	0.124549	3.36426	0.000767505	0.0967982	0.03371	FALSE	FALSE	FALSE	chr5	94237541	-	II							OpenSea	MCTP1;MCTP1;MCTP1	Body;Body;Body												chr5:94237100-94237595	3						MCTP1
cg01427750	-0.385268	0.108398	-3.55418	0.000379157	0.0661049	-0.00938546	FALSE	FALSE	FALSE	chr12	131529339	+	II							Island	GPR133	Body												chr12:131529300-131529735	3					TRUE	GPR133
cg01435107	-0.37115	0.0976857	-3.79943	0.000145028	0.0391305	-0.00327511	FALSE	FALSE	FALSE	chr2	239339402	-	II							S_Shelf	ASB1	Body						ASB1	ENST00000469885.1	5'UTR	ASB1;ASB1	ENST00000463352.1;ENST00000469885.1	5'UTR;5'UTR							TRUE	ASB1	ASB1
cg01442200	0.380924	0.0986565	3.86111	0.000112872	0.0336243	0.0137277	FALSE	FALSE	FALSE	chr13	99158698	+	II	rs77732677	0.024327					OpenSea	STK24;STK24	Body;Body						STK24;STK24	ENST00000376541.3;ENST00000481288.1	5'UTR;3'UTR	STK24;STK24;STK24	ENST00000491878.1;ENST00000376541.3;ENST00000481288.1	3'UTR;5'UTR;3'UTR			chr13:99158637-99160152	6	chr13:99158365-99160219	6	TRUE	STK24	STK24
cg01461949	-0.308193	0.0831013	-3.70864	0.000208379	0.0476703	-0.00432992	FALSE	FALSE	FALSE	chr3	142830547	-	II							OpenSea								RP11-80H8.3	ENST00000492307.1	TSS200	RP11-80H8.3	ENST00000492307.1	TSS200									RP11-80H8.3
cg01465132	0.258009	0.0697589	3.69858	0.000216806	0.0487211	0.0313344	FALSE	FALSE	FALSE	chr3	183702599	+	II							OpenSea	ABCC5;ABCC5	3'UTR;Body				TRUE		ABCC5;ABCC5;ABCC5	ENST00000382494.2;ENST00000427120.2;ENST00000492216.1	3'UTR;3'UTR;TSS1500	ABCC5;ABCC5;ABCC5;ABCC5	ENST00000382494.2;ENST00000443376.1;ENST00000427120.2;ENST00000492216.1	3'UTR;3'UTR;3'UTR;TSS1500								ABCC5	ABCC5
cg01469715	0.774633	0.215523	3.5942	0.000325389	0.0612227	0.0339144	FALSE	FALSE	FALSE	chr16	27900716	+	II							OpenSea	GSG1L;GSG1L	TSS1500;Body						GSG1L;GSG1L	ENST00000380897.3;ENST00000380898.2	TSS1500;5'UTR	GSG1L;GSG1L	ENST00000380897.3;ENST00000380898.2	TSS1500;5'UTR							TRUE	GSG1L	GSG1L
cg01485266	0.170989	0.0502191	3.40487	0.000661968	0.0892679	0.00336803	FALSE	FALSE	FALSE	chr19	2476132	-	I							Island	GADD45B	TSS200						GADD45B;GADD45B	ENST00000215631.3;ENST00000215631.3	5'UTR;1stExon	GADD45B;GADD45B	ENST00000215631.3;ENST00000215631.3	5'UTR;1stExon	chr19:2475905-2476190	3					TRUE	GADD45B	GADD45B
cg01499546	0.32382	0.0942768	3.43478	0.000593044	0.0844774	0.00777513	FALSE	FALSE	FALSE	chr8	74658911	+	II							Island	STAU2;STAU2;STAU2;STAU2;STAU2;STAU2;STAU2	5'UTR;5'UTR;5'UTR;5'UTR;5'UTR;5'UTR;5'UTR					Promoter_Associated	STAU2;STAU2;STAU2;STAU2;STAU2;STAU2;STAU2;STAU2;STAU2	ENST00000355780.5;ENST00000522509.1;ENST00000521210.1;ENST00000517542.1;ENST00000521419.1;ENST00000524300.1;ENST00000521451.1;ENST00000523558.1;ENST00000522962.1	5'UTR;5'UTR;5'UTR;5'UTR;5'UTR;5'UTR;5'UTR;5'UTR;3'UTR	STAU2;STAU2;STAU2;STAU2;STAU2;STAU2;STAU2;STAU2;STAU2;STAU2;STAU2;STAU2;STAU2;STAU2;STAU2;STAU2;STAU2;STAU2;STAU2;STAU2;STAU2	ENST00000523160.1;ENST00000355780.5;ENST00000521447.1;ENST00000518502.1;ENST00000522509.1;ENST00000524191.1;ENST00000524113.1;ENST00000520945.1;ENST00000521210.1;ENST00000521845.1;ENST00000520872.1;ENST00000519818.1;ENST00000522061.1;ENST00000517542.1;ENST00000521419.1;ENST00000524300.1;ENST00000521293.1;ENST00000521451.1;ENST00000523558.1;ENST00000518767.1;ENST00000522962.1	3'UTR;5'UTR;5'UTR;5'UTR;5'UTR;3'UTR;3'UTR;3'UTR;5'UTR;3'UTR;3'UTR;3'UTR;3'UTR;5'UTR;5'UTR;5'UTR;3'UTR;5'UTR;5'UTR;5'UTR;3'UTR	chr8:74658165-74659395	3					TRUE	STAU2	STAU2
cg01500055	-0.30568	0.0867965	-3.52181	0.000428619	0.0709301	-0.00848058	FALSE	FALSE	FALSE	chr17	46143709	+	II							OpenSea						TRUE														TRUE
cg01506871	0.388125	0.0870416	4.45907	8.23169e-06	0.0071971	0.00459107	FALSE	FALSE	FALSE	chr11	14541756	+	II							Island	PSMA1;PSMA1;PSMA1	Body;Body;Body					Promoter_Associated	PSMA1;PSMA1;PSMA1	ENST00000530457.1;ENST00000396393.1;ENST00000530457.1	5'UTR;TSS1500;1stExon	PSMA1;PSMA1;PSMA1;PSMA1;PSMA1;PSMA1;PSMA1;PSMA1;PSMA1;PSMA1;PSMA1;PSMA1	ENST00000533331.1;ENST00000531156.1;ENST00000530457.1;ENST00000532256.1;ENST00000533068.1;ENST00000396393.1;ENST00000532256.1;ENST00000530457.1;ENST00000526443.1;ENST00000533068.1;ENST00000531156.1;ENST00000528307.1	3'UTR;3'UTR;5'UTR;5'UTR;5'UTR;TSS1500;1stExon;1stExon;TSS200;ExonBnd;1stExon;3'UTR	chr11:14541180-14541815	3					TRUE	PSMA1	PSMA1
cg01510388	0.350342	0.0957393	3.65933	0.000252877	0.0529178	0.0535603	FALSE	FALSE	FALSE	chr8	65711658	-	I							Island	CYP7B1	TSS1500						CYP7B1	ENST00000310193.3	TSS1500	CYP7B1	ENST00000310193.3	TSS1500	chr8:65710680-65711995	3					TRUE	CYP7B1	CYP7B1
cg01518131	0.541399	0.118869	4.55458	5.249e-06	0.00555572	0.0350963	FALSE	FALSE	FALSE	chr10	47010888	-	II							S_Shelf							Unclassified_Cell_type_specific													TRUE
cg01519406	0.254853	0.0673721	3.78277	0.000155091	0.0404463	0.0374489	FALSE	FALSE	FALSE	chr14	101538088	-	II							OpenSea	MEG9	Body				TRUE		AL132709.7;AL132709.7;AL132709.7;RP11-909M7.3;AL132709.7	ENST00000429368.1;ENST00000554016.1;ENST00000444846.1;ENST00000555250.1;ENST00000452349.1	5'UTR;5'UTR;5'UTR;TSS1500;TSS200	AL132709.7;AL132709.7;AL132709.7;RP11-909M7.3;AL132709.7	ENST00000429368.1;ENST00000554016.1;ENST00000444846.1;ENST00000555250.1;ENST00000452349.1	5'UTR;5'UTR;5'UTR;TSS1500;TSS200	chr14:101537785-101538235	3						MEG9	AL132709.7;RP11-909M7.3
cg01523860	0.343816	0.0962424	3.5724	0.00035373	0.063877	0.00708703	FALSE	FALSE	FALSE	chr4	103747967	+	II							Island	UBE2D3;UBE2D3;UBE2D3;UBE2D3;UBE2D3;UBE2D3;UBE2D3;UBE2D3;UBE2D3;UBE2D3	5'UTR;5'UTR;5'UTR;5'UTR;5'UTR;5'UTR;Body;1stExon;5'UTR;5'UTR					Unclassified	UBE2D3;UBE2D3;UBE2D3;UBE2D3;UBE2D3;UBE2D3;UBE2D3;UBE2D3;UBE2D3;UBE2D3;UBE2D3;UBE2D3;RP11-10L12.4;UBE2D3;UBE2D3	ENST00000504211.1;ENST00000505207.1;ENST00000507845.1;ENST00000350435.7;ENST00000513098.1;ENST00000343106.5;ENST00000343106.5;ENST00000321805.7;ENST00000453744.2;ENST00000349311.8;ENST00000394801.4;ENST00000394803.5;ENST00000501133.2;ENST00000513098.1;ENST00000338145.3	TSS1500;TSS1500;TSS1500;TSS1500;1stExon;1stExon;5'UTR;5'UTR;5'UTR;5'UTR;5'UTR;5'UTR;TSS1500;3'UTR;5'UTR	UBE2D3;UBE2D3;UBE2D3;UBE2D3;UBE2D3;UBE2D3;UBE2D3;UBE2D3;UBE2D3;UBE2D3;UBE2D3;UBE2D3;UBE2D3;UBE2D3;UBE2D3;UBE2D3;UBE2D3;UBE2D3;UBE2D3;UBE2D3;UBE2D3;UBE2D3;UBE2D3;RP11-10L12.4;UBE2D3;UBE2D3;UBE2D3;UBE2D3;UBE2D3;UBE2D3	ENST00000508635.1;ENST00000504211.1;ENST00000508476.1;ENST00000505207.1;ENST00000507845.1;ENST00000350435.7;ENST00000502563.1;ENST00000513098.1;ENST00000343106.5;ENST00000502563.1;ENST00000343106.5;ENST00000508974.1;ENST00000510129.1;ENST00000505307.1;ENST00000321805.7;ENST00000453744.2;ENST00000503418.1;ENST00000349311.8;ENST00000394801.4;ENST00000502690.1;ENST00000514755.1;ENST00000508249.1;ENS…	TSS1500;TSS1500;TSS1500;TSS1500;TSS1500;TSS1500;1stExon;1stExon;1stExon;5'UTR;5'UTR;5'UTR;5'UTR;5'UTR;5'UTR;5'UTR;5'UTR;5'UTR;5'UTR;5'UTR;5'UTR;5'UTR;5'UTR;TSS1500;3'UTR;3'UTR;3'UTR;3'UTR;5'UTR;5'UTR	chr4:103747960-103748515	3					TRUE	UBE2D3	UBE2D3;RP11-10L12.4
cg01528321	-1.69648	0.479001	-3.5417	0.000397558	0.0677098	-0.0965174	FALSE	FALSE	FALSE	chr10	82214614	-	II	rs7098414	0.14984					Island	TSPAN14;TSPAN14	5'UTR;5'UTR						TSPAN14;TSPAN14;TSPAN14;TSPAN14;TSPAN14;TSPAN14	ENST00000429989.2;ENST00000481124.1;ENST00000372160.4;ENST00000372164.3;ENST00000372158.1;ENST00000341863.6	5'UTR;5'UTR;5'UTR;5'UTR;5'UTR;5'UTR	TSPAN14;TSPAN14;TSPAN14;TSPAN14;TSPAN14;TSPAN14;TSPAN14;TSPAN14	ENST00000429989.2;ENST00000481124.1;ENST00000372160.4;ENST00000372157.2;ENST00000469149.1;ENST00000372164.3;ENST00000372158.1;ENST00000341863.6	5'UTR;5'UTR;5'UTR;5'UTR;5'UTR;5'UTR;5'UTR;5'UTR	chr10:82213440-82214635	3					TRUE	TSPAN14	TSPAN14
cg01529466	-0.337638	0.0940317	-3.59068	0.000329816	0.0618623	-0.00818544	FALSE	FALSE	FALSE	chr11	65983765	-	II							OpenSea	PACS1	Body	low-CpG:65740215-65740789								PACS1;PACS1	ENST00000524784.1;ENST00000527224.1	TSS1500;5'UTR			chr11:65983566-65983774	3			TRUE	PACS1	PACS1
cg01530803	0.419856	0.120706	3.47832	0.000504564	0.077579	0.0382415	FALSE	FALSE	FALSE	chr22	30877800	-	II							OpenSea	SDC4P	TSS200									MTMR3	ENST00000464734.1	5'UTR	chr22:30877745-30878115	3					TRUE	SDC4P	MTMR3
cg01535630	0.276566	0.0800468	3.45505	0.000550181	0.081373	0.0146106	FALSE	FALSE	FALSE	chr1	3689683	+	II							Island	LOC388588	5'UTR						RP1-286D6.2;RP1-286D6.2;RP1-286D6.2	ENST00000444870.2;ENST00000561886.1;ENST00000561886.1	5'UTR;1stExon;5'UTR	RP1-286D6.2;RP1-286D6.2;RP1-286D6.2;RP1-286D6.2;RP1-286D6.2	ENST00000444870.2;ENST00000452264.1;ENST00000452264.1;ENST00000561886.1;ENST00000561886.1	5'UTR;1stExon;5'UTR;1stExon;5'UTR	chr1:3689345-3690715	3					TRUE	LOC388588	RP1-286D6.2
cg01538039	-0.296987	0.0853688	-3.47887	0.000503529	0.077496	-0.0212517	FALSE	FALSE	FALSE	chr8	11411788	+	II	rs17744726	0.169324					OpenSea	BLK	Body						RP11-148O21.3	ENST00000527922.1	TSS200	BLK;RP11-148O21.3	ENST00000526778.1;ENST00000527922.1	5'UTR;TSS200			chr8:11410778-11411794	6	chr8:11410072-11419304	6		BLK	BLK;RP11-148O21.3
cg01555260	0.220212	0.0624042	3.52879	0.000417457	0.0697274	0.0347343	FALSE	FALSE	FALSE	chr9	138498973	-	II			rs74928433	0.014188	rs74928433	0.014188	OpenSea																chr9:138498126-138499287	6
cg01556799	0.258328	0.0651041	3.96792	7.25028e-05	0.0261553	0.0339856	FALSE	FALSE	FALSE	chr3	96844879	+	II							OpenSea	EPHA6	Body				TRUE								chr3:96844780-96844950	3					TRUE	EPHA6
cg01560423	0.177038	0.0493927	3.5843	0.000337978	0.0624246	0.00372006	FALSE	FALSE	FALSE	chr17	79650913	-	II							Island	HGS;ARL16;ARL16	TSS200;1stExon;5'UTR					Promoter_Associated	ARL16;HGS;HGS;ARL16;ARL16;ARL16;ARL16	ENST00000397498.4;ENST00000329138.4;ENST00000442335.2;ENST00000397498.4;ENST00000574938.1;ENST00000573392.1;ENST00000576135.1	1stExon;TSS200;TSS200;5'UTR;TSS1500;TSS1500;TSS1500	HGS;HGS;ARL16;ARL16;ARL16;HGS;ARL16;ARL16;ARL16;ARL16;HGS;HGS;HGS;ARL16;ARL16;HGS;ARL16;ARL16;ARL16	ENST00000577012.1;ENST00000571518.1;ENST00000576914.1;ENST00000572937.1;ENST00000397498.4;ENST00000329138.4;ENST00000573569.1;ENST00000570910.1;ENST00000571082.1;ENST00000577142.1;ENST00000576393.1;ENST00000576498.1;ENST00000442335.2;ENST00000397498.4;ENST00000572704.1;ENST00000572392.1;ENST00000574938.1;ENST00000573392.1;ENST00000576135.1	TSS1500;5'UTR;TSS1500;TSS200;1stExon;TSS200;TSS200;TSS200;TSS200;TSS200;TSS200;TSS200;TSS200;5'UTR;TSS1500;TSS200;TSS1500;TSS1500;TSS1500	chr17:79650765-79651095	3					TRUE	HGS;ARL16	HGS;ARL16
cg01561368	0.146288	0.0405488	3.60771	0.000308914	0.0594783	0.00150198	FALSE	FALSE	FALSE	chr14	91977240	-	I							Island	SMEK1	TSS1500					Unclassified	SMEK1;SMEK1;SMEK1;SMEK1	ENST00000554943.1;ENST00000554684.1;ENST00000337238.4;ENST00000555462.1	TSS1500;TSS1500;TSS1500;TSS1500	SMEK1;SMEK1;SMEK1;SMEK1;SMEK1;SMEK1;SMEK1;SMEK1	ENST00000555029.1;ENST00000554308.1;ENST00000554943.1;ENST00000554684.1;ENST00000337238.4;ENST00000555462.1;ENST00000554390.1;ENST00000557018.1	TSS1500;TSS1500;TSS1500;TSS1500;TSS1500;TSS1500;TSS1500;TSS1500	chr14:91977040-91977715	3					TRUE	SMEK1	SMEK1
[truncated: 6,025 more rows]

## Sheet: Table S4
geneSet	description	size	overlap	expect	enrichmentRatio	pValue	FDR	overlapId	userId
[truncated: 21 more rows]

## Sheet: Table S5
DMGs' overlap	Tissue
[truncated: 4,868 more rows]

[truncated: 1 more sheets: Table S6]
